# Supplementary material for: Temporal changes in mouse hippocampus transcriptome after pilocarpine-induced seizures
Source: Front Neurosci. 2024 Jul 8;18:1384805. doi: 10.3389/fnins.2024.1384805 (PMC11260795; doi:10.3389/fnins.2024.1384805)
Supplement: Supplementary file 3 [file Table_1.XLSX]

## Sheet: Sheet1
		Sample name	title	source name	SE score	mouse sex	Pilocarpine, final dose, mg/kg	characteristics: tissue	characteristics: treatment	molecule
		"G511_04_t1_cont"	controls replicate1	1 hour_cont_1		M	0	hippocampus		mRNA
		"G369_3_t1_cont"	controls replicate2	1 hour_cont_2		M	0	hippocampus		mRNA
		"G369_2_t1_exp"	pilocarpine seizure replicate 1	1 hour seizure_1	4	M	375	hippocampus	Pilocarpine	mRNA
		"G369_4_t1_exp"	pilocarpine seizure replicate 2	1 hour seizure_2	5	M	375	hippocampus	Pilocarpine	mRNA
		"G511_03_t1_exp"	pilocarpine seizure replicate 3	1 hour seizure_3	3.5	F	375	hippocampus	Pilocarpine	mRNA
		"G511_01_t8_cont"	controls replicate1	8 hour_cont_1		M	0	hippocampus		mRNA
		"G317_2_t8_cont"	controls replicate2	8 hour_cont_2		F	0	hippocampus		mRNA
		"G317_4_t8_cont"	controls replicate3	8 hour_cont_3		M	0	hippocampus		mRNA
		"G317_1_t8_exp"	pilocarpine seizure replicate 1	8 hour seizure_1	4.5	F	375	hippocampus	Pilocarpine	mRNA
		"G317_3_t8_exp"	pilocarpine seizure replicate 2	8 hour seizure_2	3.5	M	375	hippocampus	Pilocarpine	mRNA
		"G545_01_t0_cont"	controls replicate1	36-120 hour con_1		M	0	hippocampus		mRNA
		"G545_07_t0_cont"	controls replicate2	36-120 hour con_2		F	0	hippocampus		mRNA
		"G545_09_t0_cont"	controls replicate3	36-120 hour con_3		M	0	hippocampus		mRNA
		"G545_04_t36_exp"	pilocarpine seizure replicate 1	36 hour seizure_1	5.5	M	400	hippocampus	Pilocarpine	mRNA
		"G545_05_t36_exp"	pilocarpine seizure replicate 2	36 hour seizure_2	6	M	400	hippocampus	Pilocarpine	mRNA
		"G545_06_t36_exp"	pilocarpine seizure replicate 3	36 hour seizure_3	6	M	400	hippocampus	Pilocarpine	mRNA
		"G545_02_t120_exp"	pilocarpine seizure replicate 1	120hour seuzure_1	5	M	400	hippocampus	Pilocarpine	mRNA
		"G545_03_t120_exp"	pilocarpine seizure replicate 2	120hour seuzure_2	6	M	400	hippocampus	Pilocarpine	mRNA
		"G545_08_t120_exp"	pilocarpine seizure replicate 3	120hour seuzure_3	6	F	400	hippocampus	Pilocarpine	mRNA
		G370_1	controls replicate1	1 hour_cont_1		M	0	hippocampus		micro-RNA
		G370_3	controls replicate2	1 hour_cont_2		M	0	hippocampus		micro-RNA
		G370_2	pilocarpine seizure replicate 1	1 hour seizure_1	4	M	375	hippocampus	Pilocarpine	micro-RNA
		G370_4	pilocarpine seizure replicate 2	1 hour seizure_2	5	M	375	hippocampus	Pilocarpine	micro-RNA
		G317-2	controls replicate1	8 hour_cont_1		F	0	hippocampus		micro-RNA
		G317-4	controls replicate2	8 hour_cont_2		M	0	hippocampus		micro-RNA
		G317_1	pilocarpine seizure replicate 1	8 hour seizure_1	4.5	F	375	hippocampus	Pilocarpine	micro-RNA
		G317-3	pilocarpine seizure replicate 2	8 hour seizure_2	3.5	M	375	hippocampus	Pilocarpine	micro-RNA
		G370_5	controls replicate1	24 hour_cont_1		M	0	hippocampus		micro-RNA
		G370_8	controls replicate2	24 hour_cont_2		F	0	hippocampus		micro-RNA
		G370_6	pilocarpine seizure replicate 1	24 hour seizure_1	3.5	M	350	hippocampus	Pilocarpine	micro-RNA
		G370_7	pilocarpine seizure replicate 2	24 hour seizure_2	3.5	M	350	hippocampus	Pilocarpine	micro-RNA
		G370_10	controls replicate1	120 hour_cont_1		F	0	hippocampus		micro-RNA
		G370_11	controls replicate2	120 hour_cont_2		M	0	hippocampus		micro-RNA
		G370_9	pilocarpine seizure replicate 1	120 hour seizure_1	3.5	F	370	hippocampus	Pilocarpine	micro-RNA
		G370_12	pilocarpine seizure replicate 2	120 hour seizure_2	3.5	M	370	hippocampus	Pilocarpine	micro-RNA
