# Supplementary material for: Temporal changes in mouse hippocampus transcriptome after pilocarpine-induced seizures
Source: Front Neurosci. 2024 Jul 8;18:1384805. doi: 10.3389/fnins.2024.1384805 (PMC11260795; doi:10.3389/fnins.2024.1384805)
Supplement: Supplementary file 5 [file Table_3.XLSX]

## Sheet: 1h sort
	ID	logFC.1	logCPM.1	LR.1	PValue.1	FDR.1	G511_04_t1_cont	G369_3_t1_cont	G511_03_t1_exp	G369_2_t1_exp	G369_4_t1_exp	logFC.2	common_name.V1.y	common_name.V2.y	common_name.V3
17632	ENSMUSG00000086503	-9.36	8.70902	8.51	0.00353	0.303	-1.55185	11.2072	8.84	0.0245977	-0.293	0.0611	ENSMUSG00000086503	Xist	178
20024	ENSMUSG00000102720	-4.83	0.360995	36.2	1.79e-09	1.25e-06	1.48508	1.37334	-4.1	-3.80573	-1.49	-0.0384	NA	NA	NA
4215	ENSMUSG00000024835	-4.6	0.323145	24.4	7.9e-07	0.000317	0.6127	0.0373376	-3.6	-2.25965	-2.26	0.257	ENSMUSG00000024835	Coro1b	435
16709	ENSMUSG00000081829	-3.96	1.07855	19	1.28e-05	0.0039	1.65145	-0.449568	-3.85	-2.4262	-0.428	NA	NA	NA	NA
18822	ENSMUSG00000096768	-3.68	2.2442	7.61	0.00579	0.413	4.25657	1.85397	-3.12	-1.69217	1.55	0.165	ENSMUSG00000096768	Erdr1	116
13768	ENSMUSG00000056797	-3.55	-1.52109	7.21	0.00726	0.467	-1.92853	-0.690258	-3.43	-4.46862	-2.89	-0.711	ENSMUSG00000056797	Gm4889	444
3696	ENSMUSG00000023279	-3.53	0.98428	10.8	0.00103	0.142	1.89006	-0.245154	-4.07	-2.80412	-0.221	-0.146	NA	NA	NA
18001	ENSMUSG00000088177	-3.22	-1.19324	7.75	0.00537	0.395	-1.12065	-0.0148925	-2.87	-2.98759	-2.99	0.0449	ENSMUSG00000088177	Gm23098	299
19135	ENSMUSG00000097515	-3.02	-0.424235	14.8	0.000117	0.0253	0.064977	0.702298	-2.37	-1.82946	-2.33	-0.115	ENSMUSG00000097515	1700040D17Rik	772
7308	ENSMUSG00000031163	-2.99	1.4862	9.58	0.00197	0.211	2.17609	0.00385771	-2.98	0.345711	-1.56	-0.0227	ENSMUSG00000031163	Glod5	177
10532	ENSMUSG00000040205	-2.91	0.5239	7.91	0.00492	0.371	1.28268	-0.453275	-3.53	-2.75026	-0.167	-0.189	ENSMUSG00000040205	Cuzd1	187
13652	ENSMUSG00000056025	-2.86	0.500825	13	0.000313	0.057	0.995841	0.222131	-2.71	-2.55848	-0.238	-0.0807	ENSMUSG00000056025	Clca1	696
19602	ENSMUSG00000099980	-2.66	1.46204	9.8	0.00175	0.196	2.22322	0.11198	-2.38	-0.259283	-0.0854	0.149	ENSMUSG00000099980	Gm5619	760
15937	ENSMUSG00000074629	-2.6	1.66979	22	2.71e-06	0.000946	1.94951	2.65798	-0.936	-2.52108	1.38	0.0701	ENSMUSG00000074629	4930518I15Rik	425
17961	ENSMUSG00000087633	-2.38	1.81578	26.1	3.19e-07	0.000137	2.64549	2.14908	-0.459	0.616271	0.515	-0.182	ENSMUSG00000087633	Gm14455	1962
16641	ENSMUSG00000081418	-2.25	0.555531	8.79	0.00303	0.28	1.51043	0.345914	-2.06	-1.12832	-0.0424	-0.104	ENSMUSG00000081418	Gm14830	700
20350	ENSMUSG00000103898	-2.12	1.34996	15.5	8.08e-05	0.0193	2.1669	2.00784	-0.522	1.07475	-0.616	0.00136	ENSMUSG00000103898	RP24-562D16.4	2603
12329	ENSMUSG00000048001	-2.11	0.742228	13.5	0.000241	0.0459	0.82234	2.14282	-0.289	-0.62689	-0.716	0.0105	ENSMUSG00000048001	Hes5	271
19375	ENSMUSG00000098024	-2.1	1.71953	13.1	0.000293	0.0548	2.54154	1.70733	-0.662	-0.116654	1.23	-0.0557	ENSMUSG00000098024	Gm27003	365
20380	ENSMUSG00000103983	-2.09	2.92832	29.2	6.62e-08	3.12e-05	3.66708	3.79743	1.25	2.59806	0.978	-0.00684	ENSMUSG00000103983	RP23-395H6.2	5577
11234	ENSMUSG00000042549	-2.05	0.886981	13.8	0.0002	0.0396	1.50683	1.28686	-0.938	-0.596048	0.163	-0.143	ENSMUSG00000042549	Map2k3os	989
17649	ENSMUSG00000086568	-2.01	2.13914	25.9	3.64e-07	0.000152	3.01421	2.69076	0.417	1.28135	1.18	0.0595	ENSMUSG00000086568	9130020K20Rik	3049
17873	ENSMUSG00000087321	-2	-0.324502	7.45	0.00636	0.427	-0.0933946	0.317966	-1.82	-2.04992	-1.14	0.122	ENSMUSG00000087321	Gm5353	793
17689	ENSMUSG00000086714	-1.96	0.0924821	9.08	0.00258	0.252	0.153314	1.34547	-0.818	-1.62956	-0.714	-0.0637	ENSMUSG00000086714	0610009E02Rik	169
17047	ENSMUSG00000083854	-1.96	1.16014	9.06	0.00261	0.253	2.25901	1.38333	-0.982	-0.451722	0.984	-0.0451	ENSMUSG00000083854	Dnajc19-ps	351
19175	ENSMUSG00000097588	-1.91	2.9439	31.8	1.71e-08	9.5e-06	3.90208	3.49517	1.3	2.15319	2.15	0.0569	ENSMUSG00000097588	Gm17388	1900
17079	ENSMUSG00000084088	-1.82	0.271713	10.3	0.0013	0.17	0.712992	1.12199	-0.876	-0.710208	-0.657	-0.0922	ENSMUSG00000084088	Gm12941	220
19479	ENSMUSG00000098589	-1.81	0.701414	12.2	0.000486	0.0796	1.17616	1.64907	-0.401	0.158453	-0.644	-0.0117	ENSMUSG00000098589	Gm27353	106
7212	ENSMUSG00000030897	-1.81	0.0200522	7.98	0.00473	0.364	0.233632	1.11628	-0.894	-1.41548	-0.692	-0.145	ENSMUSG00000030897	Cnga4	628
13359	ENSMUSG00000054072	-1.78	2.38364	25.7	3.91e-07	0.00016	3.03903	3.25955	1.16	1.97411	1.07	-0.121	ENSMUSG00000054072	Iigp1	1574
15821	ENSMUSG00000074056	-1.75	1.21356	15.4	8.85e-05	0.0206	1.71645	2.06808	0.0664	0.617832	-0.0116	-0.0288	ENSMUSG00000074056	Gm10615	1172
5663	ENSMUSG00000027843	-1.75	1.13996	10.1	0.00147	0.181	1.99447	1.2525	-0.641	0.382172	0.396	0.101	ENSMUSG00000027843	Ptpn22	271
13530	ENSMUSG00000055150	-1.73	2.32202	11.7	0.000628	0.0954	3.39407	2.33565	0.392	1.56468	1.78	-0.00903	ENSMUSG00000055150	Zfp78	3
19954	ENSMUSG00000102496	-1.68	1.92144	18.5	1.72e-05	0.00492	2.19905	3.05651	1.11	0.605486	1.3	-0.0604	ENSMUSG00000102496	RP23-461O23.2	2160
12635	ENSMUSG00000049676	-1.64	2.24819	8.99	0.00271	0.262	3.21617	2.17362	0.309	1.07477	2.04	0.0938	ENSMUSG00000049676	Catsperg1	681
14334	ENSMUSG00000061086	-1.62	1.82269	16.5	4.91e-05	0.0125	2.05724	2.55091	0.657	0.490581	1.03	0.0287	ENSMUSG00000061086	Myl4	390
13396	ENSMUSG00000054381	-1.53	2.32864	15.2	9.53e-05	0.0214	3.11153	2.63568	0.912	1.52592	1.87	-0.0352	ENSMUSG00000054381	Zfp747	1164
19638	ENSMUSG00000100213	-1.51	1.63737	12.1	0.000515	0.0824	1.94448	2.66313	0.831	0.0932755	1.41	0.0887	ENSMUSG00000100213	Gm28151	951
12028	ENSMUSG00000046516	-1.48	2.17735	16.8	4.08e-05	0.0107	2.32959	3.17777	1.5	1.43388	1.14	0.00503	ENSMUSG00000046516	Cox17	120
16286	ENSMUSG00000078816	-1.47	1.41955	10.2	0.00143	0.18	1.30484	2.4435	0.83	0.593218	0.165	0.0186	ENSMUSG00000078816	Prkcg	33
11211	ENSMUSG00000042489	-1.45	0.675709	7.55	0.006	0.42	1.02537	1.26505	-0.393	0.273822	-0.591	-0.0429	ENSMUSG00000042489	Clspn	61
11360	ENSMUSG00000043051	-1.42	1.89784	7.19	0.00735	0.471	2.76869	1.70179	0.174	1.22786	1.48	-0.00976	ENSMUSG00000043051	Disc1	272
20363	ENSMUSG00000103928	-1.34	1.88948	14	0.000184	0.0374	2.32304	2.68321	1.15	1.35987	1.16	0.0473	ENSMUSG00000103928	RP24-167M10.4	2437
18855	ENSMUSG00000096948	-1.3	0.809738	7.08	0.0078	0.476	0.863495	1.29315	-0.124	-0.207893	0.0242	-0.123	ENSMUSG00000096948	Gm4221	2936
13410	ENSMUSG00000054426	-1.28	1.94528	8.32	0.00392	0.324	2.34488	2.4792	0.868	0.431047	1.91	-0.143	ENSMUSG00000054426	A930005H10Rik	309
18638	ENSMUSG00000094410	-1.28	0.863608	7.41	0.00649	0.432	1.20183	1.63855	0.189	0.221894	0.226	0.0482	ENSMUSG00000094410	Zbed6	1862
12728	ENSMUSG00000050211	-1.27	2.46614	11.7	0.000627	0.0954	3.25905	2.74764	1.31	2.09018	2.01	-0.0506	ENSMUSG00000050211	Pla2g4e	127
9155	ENSMUSG00000036151	-1.25	1.14303	7.36	0.00668	0.442	1.69598	1.52585	0.0746	0.402652	0.727	-0.0655	ENSMUSG00000036151	Tm6sf2	311
3884	ENSMUSG00000024136	-1.24	1.30449	7.9	0.00494	0.371	1.84795	1.83546	0.388	0.435661	1.08	0.0347	ENSMUSG00000024136	Dnase1l2	29
779	ENSMUSG00000005447	-1.2	2.28536	7.09	0.00774	0.476	2.88282	2.47752	1.04	1.02551	2.39	0.0181	ENSMUSG00000005447	Pafah1b3	177
19924	ENSMUSG00000102411	-1.17	2.09167	11.3	0.000779	0.115	2.34567	2.83024	1.48	1.67538	1.24	0.0092	ENSMUSG00000102411	RP23-461P14.1	2749
3577	ENSMUSG00000022906	-1.14	2.80812	8.22	0.00415	0.34	3.61496	2.95796	1.64	2.82729	2.1	0.0502	ENSMUSG00000022906	Parp9	30
11719	ENSMUSG00000044927	-1.14	2.97369	7.17	0.00743	0.472	3.89082	2.96581	1.66	2.91154	2.45	-0.0639	ENSMUSG00000044927	H1fx	369
16321	ENSMUSG00000078941	-1.11	3.07588	12.1	0.000493	0.0796	3.79734	3.37591	2.1	2.86068	2.62	-0.0468	ENSMUSG00000078941	Ak6	446
4196	ENSMUSG00000024793	-1.1	3.63324	15.5	8.17e-05	0.0193	3.90166	4.38935	3.08	3.47088	2.61	0.0704	ENSMUSG00000024793	Tnfrsf25	164
17192	ENSMUSG00000084880	-1.1	2.23938	7.5	0.00619	0.422	2.966	2.40227	1.17	2.10857	1.69	0.0303	ENSMUSG00000084880	Tomm6os	2354
19746	ENSMUSG00000101111	-1.1	9.14873	7.03	0.00801	0.483	8.66019	10.2164	9	7.74382	8.53	-0.498	ENSMUSG00000101111	Gm28437	783
2822	ENSMUSG00000021478	-1.05	2.1624	10.1	0.00144	0.18	2.55489	2.79695	1.58	1.77521	1.63	0.0645	ENSMUSG00000021478	Drd1a	1667
8928	ENSMUSG00000035299	-1.04	2.8583	10.1	0.00147	0.181	3.42856	3.23765	2	2.8187	2.09	-0.0551	ENSMUSG00000035299	Mid1	1587
8673	ENSMUSG00000034538	-1.03	2.1671	9.5	0.00206	0.217	2.48133	2.79913	1.61	1.84258	1.49	-0.0202	ENSMUSG00000034538	Zfp418	564
15143	ENSMUSG00000068154	-1.01	1.79964	7.69	0.00554	0.405	2.00316	2.47454	1.32	1.27313	1.24	-0.0189	ENSMUSG00000068154	Insm1	1189
16127	ENSMUSG00000076617	-0.969	2.983	10.2	0.00144	0.18	3.45933	3.48192	2.33	2.22463	2.98	-0.142	ENSMUSG00000076617	Ighm	126
5425	ENSMUSG00000027359	-0.942	2.84878	6.94	0.00842	0.495	3.57565	2.92897	1.87	2.60551	2.64	0.0468	ENSMUSG00000027359	Slc27a2	790
14599	ENSMUSG00000063172	-0.936	3.0985	7.11	0.00767	0.476	3.78054	3.26211	2.18	3.18017	2.49	-0.149	ENSMUSG00000063172	Hspb11	208
4041	ENSMUSG00000024451	-0.933	3.03166	11.8	0.00059	0.0912	3.45847	3.5319	2.45	2.734	2.6	-0.0446	ENSMUSG00000024451	Arap3	548
12751	ENSMUSG00000050323	-0.907	2.56678	7.41	0.0065	0.432	3.06757	2.93186	1.88	2.57111	1.91	-0.0324	ENSMUSG00000050323	Ndufaf6	252
5347	ENSMUSG00000027222	-0.904	3.57502	9.74	0.0018	0.2	4.2025	3.7405	2.72	3.25967	3.38	0.0157	ENSMUSG00000027222	Pex16	77
13352	ENSMUSG00000054021	-0.881	2.46557	7.51	0.00614	0.422	2.62037	3.18419	2.17	1.87603	2.12	-0.00857	ENSMUSG00000054021	Sirt5	390
12058	ENSMUSG00000046667	-0.879	2.51519	8.4	0.00376	0.316	2.85913	2.89301	1.87	2.04135	2.16	0.0517	ENSMUSG00000046667	Rbm12b1	191
4130	ENSMUSG00000024645	-0.876	3.21952	9.99	0.00158	0.189	3.77138	3.5388	2.53	3.03761	2.88	-0.00593	ENSMUSG00000024645	Timm21	353
1503	ENSMUSG00000015879	-0.85	2.94901	8.1	0.00443	0.353	3.52224	3.21341	2.24	2.64826	2.78	-0.0758	ENSMUSG00000015879	Fam184b	1031
19639	ENSMUSG00000100214	-0.848	4.05616	14.4	0.000148	0.0307	4.55446	4.44383	3.46	3.86265	3.72	-0.0625	ENSMUSG00000100214	6230415J03Rik	4560
4759	ENSMUSG00000026034	-0.836	6.86498	40	2.52e-10	1.98e-07	7.19774	7.41431	6.43	6.34929	6.68	0.00828	ENSMUSG00000026034	Clk1	309
4739	ENSMUSG00000025993	-0.831	2.92992	7.83	0.00515	0.382	3.47798	3.20957	2.25	2.80729	2.58	0.00314	ENSMUSG00000025993	Slc40a1	2792
15615	ENSMUSG00000072653	-0.814	3.35882	9.4	0.00217	0.22	3.78134	3.792	2.83	2.78456	3.34	0.00299	ENSMUSG00000072653	Zfp783	224
6778	ENSMUSG00000030031	-0.802	2.48919	6.96	0.00834	0.494	2.70069	3.03184	2.11	2.14769	2.04	0.0114	ENSMUSG00000030031	Kbtbd8	59
14460	ENSMUSG00000062110	-0.787	4.12246	8.89	0.00287	0.272	4.742	4.27155	3.37	3.97207	3.93	0.0626	ENSMUSG00000062110	Scfd2	1014
16044	ENSMUSG00000075268	-0.785	4.18538	9.49	0.00207	0.217	4.7777	4.38341	3.48	4.13591	3.86	-0.112	ENSMUSG00000075268	Gm10819	561
906	ENSMUSG00000006386	-0.779	3.86739	10.1	0.00151	0.183	4.40869	4.11134	3.22	3.63799	3.69	-0.0399	ENSMUSG00000006386	Tek	111
13492	ENSMUSG00000054939	-0.77	2.88779	7.49	0.00622	0.422	3.0805	3.44183	2.55	2.3435	2.66	-0.0307	ENSMUSG00000054939	Zfp174	4068
12285	ENSMUSG00000047777	-0.753	3.65023	7.84	0.00511	0.382	4.2173	3.83286	2.97	3.51121	3.44	0.0607	ENSMUSG00000047777	Phf13	1920
11250	ENSMUSG00000042604	-0.751	5.00036	11.7	0.000642	0.096	5.5263	5.26607	4.39	4.60906	5	-0.00894	ENSMUSG00000042604	Kcna4	329
7656	ENSMUSG00000031832	-0.749	3.18011	7.16	0.00744	0.472	3.64407	3.40622	2.56	2.9402	2.96	0.0559	ENSMUSG00000031832	Taf1c	91
2148	ENSMUSG00000020219	-0.748	3.9029	8.16	0.00427	0.348	4.49083	4.06331	3.21	3.78314	3.7	-0.0326	ENSMUSG00000020219	Timm13	711
5450	ENSMUSG00000027400	-0.739	3.35645	7.99	0.0047	0.363	3.84798	3.63135	2.78	3.1411	3.17	0.0322	ENSMUSG00000027400	Pdyn	510
14242	ENSMUSG00000060397	-0.737	3.53682	7.97	0.00476	0.365	4.05725	3.76801	2.92	3.35083	3.34	0.0109	ENSMUSG00000060397	Zfp128	1997
9414	ENSMUSG00000037007	-0.735	3.75329	9.57	0.00198	0.211	4.22471	4.05836	3.21	3.46021	3.63	-0.0891	ENSMUSG00000037007	Zfp113	169
1684	ENSMUSG00000018008	-0.711	4.05485	7.27	0.00699	0.456	4.63891	4.17882	3.37	3.89874	3.94	0.00492	ENSMUSG00000018008	Cyth4	1455
4075	ENSMUSG00000024528	-0.707	3.6784	8.3	0.00397	0.327	4.16048	3.93678	3.12	3.46028	3.52	-0.0378	ENSMUSG00000024528	Srfbp1	110
15972	ENSMUSG00000074782	-0.687	3.24229	7	0.00816	0.487	3.56007	3.67382	2.87	2.79459	3.17	-0.0233	ENSMUSG00000074782	4833422C13Rik	1676
11639	ENSMUSG00000044501	-0.685	4.12679	8.72	0.00315	0.284	4.58474	4.39441	3.6	3.78155	4.1	-0.0433	ENSMUSG00000044501	Zfp758	995
12839	ENSMUSG00000050890	-0.672	4.20207	8.41	0.00373	0.315	4.64755	4.45553	3.67	4.19836	3.82	-0.0102	ENSMUSG00000050890	Pdik1l	974
4101	ENSMUSG00000024579	-0.649	3.99556	7.5	0.00618	0.422	4.40942	4.28894	3.52	3.55612	4.05	-0.018	ENSMUSG00000024579	Pcyox1l	835
10537	ENSMUSG00000040220	-0.647	4.13557	8.49	0.00358	0.304	4.58002	4.39041	3.64	3.96689	3.98	-0.0792	ENSMUSG00000040220	Gas8	127
15140	ENSMUSG00000068134	-0.64	4.14439	8.82	0.00298	0.277	4.5544	4.43592	3.7	3.9925	3.95	0.0077	ENSMUSG00000068134	Zfp120	313
13749	ENSMUSG00000056679	-0.628	4.3716	7.62	0.00576	0.413	4.81371	4.61098	3.88	4.05818	4.37	0.0333	ENSMUSG00000056679	Gpr173	254
9394	ENSMUSG00000036959	-0.625	4.97533	8.73	0.00313	0.284	5.45396	5.15699	4.43	4.98683	4.68	-0.0398	ENSMUSG00000036959	Bcorl1	224
13776	ENSMUSG00000056856	-0.612	5.1676	9.79	0.00175	0.196	5.58509	5.4146	4.7	4.85874	5.15	0.00746	ENSMUSG00000056856	Jakmip3	2298
13869	ENSMUSG00000057541	-0.608	4.43403	8.75	0.00309	0.283	4.77215	4.78162	4.07	4.1173	4.37	-0.018	ENSMUSG00000057541	Pus7	34
713	ENSMUSG00000004896	-0.576	4.93054	10.1	0.00149	0.183	5.15048	5.34857	4.67	4.83077	4.56	0.00916	ENSMUSG00000004896	Rrnad1	176
12159	ENSMUSG00000047146	-0.57	4.28015	7.93	0.00487	0.37	4.572	4.62831	3.96	3.9974	4.18	0.0151	ENSMUSG00000047146	Tet1	1282
10843	ENSMUSG00000041199	-0.569	4.995	7.14	0.00754	0.476	5.45864	5.13036	4.47	4.83528	4.93	-0.0286	ENSMUSG00000041199	Rpusd1	678
9562	ENSMUSG00000037465	-0.567	4.84405	7.57	0.00593	0.419	5.29107	5.01166	4.36	4.78935	4.67	0.117	ENSMUSG00000037465	Klf10	1492
19152	ENSMUSG00000097545	-0.536	7.2582	11.3	0.000791	0.116	7.35171	7.71365	7.08	6.72057	7.21	-0.0336	ENSMUSG00000097545	A930011O12Rik	419
5784	ENSMUSG00000028070	-0.534	4.82328	7.12	0.00761	0.476	5.2146	4.97415	4.35	4.66296	4.71	-0.0501	ENSMUSG00000028070	Apoa1bp	54
2238	ENSMUSG00000020385	-0.499	6.16358	8.82	0.00299	0.277	6.21153	6.67412	6.09	5.73621	6.04	0.00505	ENSMUSG00000020385	Clk4	92
13688	ENSMUSG00000056216	-0.499	5.04944	7.47	0.00627	0.424	5.3864	5.2823	4.7	4.93522	4.92	0.0518	ENSMUSG00000056216	Cebpg	45
13044	ENSMUSG00000052125	-0.491	5.53803	9.73	0.00181	0.2	5.66257	5.90417	5.33	5.31108	5.28	-0.0252	ENSMUSG00000052125	F730043M19Rik	40
11258	ENSMUSG00000042625	-0.371	6.1952	7.41	0.00647	0.432	6.39494	6.44216	6.01	5.96835	6.19	0.0116	ENSMUSG00000042625	Safb2	113
73	ENSMUSG00000000416	-0.37	7.8953	7.27	0.00703	0.456	7.96326	8.20634	7.78	7.70704	7.7	-0.00351	ENSMUSG00000000416	Cttnbp2	431
16110	ENSMUSG00000076258	-0.364	7.19872	8.49	0.00358	0.304	6.36153	6.3172	5.88	6.02417	6.02	0.0782	ENSMUSG00000076258	Gm23935	57
2855	ENSMUSG00000021549	-0.309	6.60894	7.04	0.00798	0.482	6.69512	6.82075	6.46	6.39608	6.52	-0.0323	ENSMUSG00000021549	Rasa1	34
6099	ENSMUSG00000028676	0.343	6.42542	7.83	0.00515	0.382	6.20304	6.22004	6.62	6.54151	6.47	0.0246	ENSMUSG00000028676	Srsf10	141
4112	ENSMUSG00000024597	0.36	7.48539	8.03	0.0046	0.363	7.37033	7.19847	7.62	7.64529	7.64	0.0873	ENSMUSG00000024597	Slc12a2	2770
1943	ENSMUSG00000019818	0.364	6.52784	7.45	0.00635	0.427	6.26329	6.36882	6.79	6.74349	6.47	0.028	ENSMUSG00000019818	Cd164	50
18088	ENSMUSG00000089774	0.376	6.37315	8.83	0.00296	0.277	6.10644	6.17127	6.61	6.47254	6.43	0.0958	ENSMUSG00000089774	Slc5a3	65
4926	ENSMUSG00000026361	0.41	6.37575	10.5	0.00119	0.157	6.14346	6.11238	6.59	6.57068	6.42	0.0357	ENSMUSG00000026361	Cdc73	13
3168	ENSMUSG00000022136	0.413	6.5074	11.4	0.000723	0.107	6.34129	6.17032	6.65	6.63572	6.68	0.043	ENSMUSG00000022136	Dnajc3	3518
15975	ENSMUSG00000074794	0.443	6.3801	9.84	0.0017	0.196	6.22791	5.92698	6.44	6.45444	6.63	-0.00222	ENSMUSG00000074794	Arrdc3	155
1405	ENSMUSG00000015090	0.444	8.70321	6.92	0.00853	0.5	8.47042	8.4392	8.96	8.8173	8.88	-0.0436	ENSMUSG00000015090	Ptgds	120
9595	ENSMUSG00000037573	0.471	5.78747	8.55	0.00346	0.301	5.45473	5.56624	6.11	5.74303	6.04	-0.0343	ENSMUSG00000037573	Tob1	767
3200	ENSMUSG00000022206	0.479	5.78729	9.24	0.00237	0.235	5.45146	5.54106	6.1	6.01673	5.76	0.0382	ENSMUSG00000022206	Npr3	5281
760	ENSMUSG00000005268	0.489	7.31662	9.92	0.00164	0.193	7.04538	6.89101	7.45	7.66801	7.18	0.125	ENSMUSG00000005268	Prlr	9
8862	ENSMUSG00000035126	0.496	4.72377	6.95	0.0084	0.495	4.46072	4.34383	4.92	4.88954	4.84	0.00763	ENSMUSG00000035126	Wdr78	181
3235	ENSMUSG00000022270	0.504	5.6212	9.95	0.00161	0.191	5.27182	5.37042	5.96	5.7801	5.69	-0.0143	ENSMUSG00000022270	Fam134b	294
14775	ENSMUSG00000064293	0.505	4.8762	7.32	0.00682	0.448	4.51724	4.6395	5.22	4.96443	5.01	-0.0342	ENSMUSG00000064293	Cntn4	380
9991	ENSMUSG00000038612	0.521	6.56748	12.3	0.000444	0.0754	6.21155	6.24586	6.84	6.43566	6.9	0.0304	ENSMUSG00000038612	Mcl1	3
13992	ENSMUSG00000058488	0.521	7.88904	7.51	0.00615	0.422	7.7952	7.3499	7.95	8.36339	7.91	0.0917	ENSMUSG00000058488	Kl	1955
311	ENSMUSG00000001964	0.533	4.95653	8.83	0.00296	0.277	4.6715	4.48443	5.1	5.0614	5.12	-0.0533	ENSMUSG00000001964	Emd	739
6735	ENSMUSG00000029843	0.537	5.7199	10.9	0.000982	0.138	5.40111	5.2837	5.9	6.02287	5.65	-0.0123	ENSMUSG00000029843	Slc13a4	899
12105	ENSMUSG00000046844	0.538	6.56421	18.9	1.39e-05	0.00409	6.33267	6.13453	6.76	6.83125	6.68	0.0422	ENSMUSG00000046844	Vat1l	2424
282	ENSMUSG00000001768	0.562	5.37199	8.66	0.00326	0.291	5.1449	4.86036	5.51	5.7435	5.38	0.0277	ENSMUSG00000001768	Rin2	131
10245	ENSMUSG00000039323	0.565	5.84752	9.48	0.00208	0.217	5.57219	5.42125	6.06	6.30476	5.72	0.058	ENSMUSG00000039323	Igfbp2	151
1469	ENSMUSG00000015653	0.574	5.92568	8.93	0.00281	0.268	5.71971	5.38126	6.04	6.41047	5.84	0.0914	ENSMUSG00000015653	Steap2	1750
6654	ENSMUSG00000029661	0.574	4.51349	7.57	0.00592	0.419	4.04239	4.22691	4.9	4.58458	4.6	0.0278	ENSMUSG00000029661	Col1a2	416
12519	ENSMUSG00000049038	0.578	4.01356	7.12	0.00764	0.476	3.59434	3.70351	4.37	4.14311	4.11	-0.0528	ENSMUSG00000049038	Mterf2	166
12599	ENSMUSG00000049516	0.582	5.15636	8.34	0.00387	0.323	4.79396	4.78887	5.45	5.04093	5.54	0.022	ENSMUSG00000049516	Spty2d1	2897
6822	ENSMUSG00000030103	0.586	6.85597	20	7.82e-06	0.00246	6.44263	6.5109	7.19	6.87835	7.06	0.00302	ENSMUSG00000030103	Bhlhe40	38
1567	ENSMUSG00000016559	0.593	7.54299	20.2	7.11e-06	0.00227	7.25494	7.05782	7.75	7.64899	7.8	-0.0296	ENSMUSG00000016559	H3f3b	27
15064	ENSMUSG00000067279	0.599	5.51932	14	0.000185	0.0374	5.1102	5.09447	5.79	5.68227	5.58	0.0104	ENSMUSG00000067279	Ppp1r3c	1678
15166	ENSMUSG00000068323	0.6	5.41569	10.4	0.00126	0.164	5.14857	4.90952	5.6	5.81035	5.41	0.0816	ENSMUSG00000068323	Slc4a5	174
12462	ENSMUSG00000048707	0.602	4.57106	9.48	0.00208	0.217	4.22592	4.17541	4.87	4.7324	4.74	0.0252	ENSMUSG00000048707	Tprn	160
7202	ENSMUSG00000030880	0.603	5.13916	9.13	0.00251	0.246	4.63597	4.89149	5.59	5.14256	5.31	0.0344	ENSMUSG00000030880	Polr3e	1900
15192	ENSMUSG00000068617	0.604	4.17763	7.55	0.00601	0.42	3.68592	3.87598	4.58	4.25993	4.26	-0.0374	ENSMUSG00000068617	Efcab1	1737
3590	ENSMUSG00000022949	0.606	6.73619	10.7	0.0011	0.148	6.61678	6.11244	6.82	7.26676	6.77	0.104	ENSMUSG00000022949	Clic6	1647
18470	ENSMUSG00000092274	0.608	6.50768	23.8	1.07e-06	0.000411	6.14236	6.13899	6.85	6.74794	6.6	0.0207	ENSMUSG00000092274	Neat1	754
12721	ENSMUSG00000050164	0.617	4.26748	8.01	0.00466	0.363	3.81949	3.97675	4.69	4.49813	4.28	0.0131	ENSMUSG00000050164	Mchr1	851
1467	ENSMUSG00000015647	0.617	3.89336	7.75	0.00539	0.395	3.56808	3.4799	4.19	3.98963	4.17	0.0784	ENSMUSG00000015647	Lama5	26
5026	ENSMUSG00000026579	0.618	6.92916	12	0.000535	0.084	6.75643	6.28845	7	7.40541	6.95	0.0717	ENSMUSG00000026579	F5	753
12669	ENSMUSG00000049892	0.618	5.11053	11.7	0.000632	0.0954	4.79945	4.63798	5.36	5.23852	5.36	0.00936	ENSMUSG00000049892	Rasd1	629
8968	ENSMUSG00000035441	0.626	4.66539	9.83	0.00172	0.196	4.35948	4.15051	4.88	4.96921	4.74	-0.102	ENSMUSG00000035441	Myo1d	1062
15415	ENSMUSG00000070729	0.628	4.6081	9.41	0.00215	0.22	4.25321	4.11624	4.84	4.92324	4.6	-0.0522	ENSMUSG00000070729	Gm12966	810
1577	ENSMUSG00000016918	0.629	6.21563	9.65	0.00189	0.206	6.09197	5.49194	6.23	6.67976	6.31	0.0606	ENSMUSG00000016918	Sulf1	1563
6368	ENSMUSG00000029135	0.639	6.136	14.7	0.000128	0.0271	5.77817	5.67944	6.41	6.04268	6.56	0.0132	ENSMUSG00000029135	Fosl2	4642
2936	ENSMUSG00000021701	0.644	8.04115	16	6.41e-05	0.0159	7.71179	7.5706	8.31	8.02783	8.44	0.0186	ENSMUSG00000021701	Plk2	620
260	ENSMUSG00000001627	0.65	5.49481	9.81	0.00174	0.196	5.0848	5.03558	5.77	5.27671	5.96	0.0153	ENSMUSG00000001627	Ifrd1	193
9952	ENSMUSG00000038526	0.664	4.47137	8.08	0.00447	0.355	4.22245	3.7981	4.57	4.88499	4.5	0.0361	ENSMUSG00000038526	Car14	238
10120	ENSMUSG00000039004	0.668	3.76806	7.1	0.0077	0.476	3.51657	3.07223	3.85	4.10972	3.87	0.018	ENSMUSG00000039004	Bmp6	660
9064	ENSMUSG00000035828	0.673	4.56786	10.2	0.00137	0.176	4.2054	4.10565	4.88	4.56684	4.96	0.0722	ENSMUSG00000035828	Pim3	956
1525	ENSMUSG00000016024	0.673	4.62988	7.62	0.00578	0.413	4.29832	4.08004	4.84	5.17382	4.45	0.0874	ENSMUSG00000016024	Lbp	32
13077	ENSMUSG00000052305	0.678	6.29781	15.1	0.000101	0.0224	5.56391	5.6584	6.44	6.44176	5.9	-0.0405	ENSMUSG00000052305	Hbb-bs	11
1329	ENSMUSG00000014158	0.687	3.77678	8.53	0.0035	0.301	3.48804	3.22069	4.02	4.13732	3.91	0.0674	ENSMUSG00000014158	Trpv4	317
8705	ENSMUSG00000034640	0.698	5.09121	11.1	0.000842	0.121	4.65423	4.55097	5.35	4.95692	5.49	0.0106	ENSMUSG00000034640	Tiparp	97
12652	ENSMUSG00000049791	0.698	4.09731	8.97	0.00275	0.263	3.53618	3.79343	4.6	4.15708	4.25	0.0265	ENSMUSG00000049791	Fzd4	1750
13173	ENSMUSG00000052861	0.704	4.26255	9.98	0.00158	0.189	3.8182	3.74106	4.55	4.61734	4.19	-0.0166	ENSMUSG00000052861	Dnah6	469
3157	ENSMUSG00000022114	0.708	5.36116	12.7	0.000371	0.0661	4.96329	4.82374	5.63	5.26895	5.8	0.0932	ENSMUSG00000022114	Spry2	854
18760	ENSMUSG00000096014	0.708	4.34131	11	0.000926	0.132	3.9217	3.8309	4.65	4.68722	4.34	-0.0308	ENSMUSG00000096014	Sox1	2590
9228	ENSMUSG00000036422	0.712	5.85741	11.2	0.000836	0.121	5.39843	5.36362	6.15	5.57304	6.39	0.0948	ENSMUSG00000036422	Pcdh8	64
2658	ENSMUSG00000021127	0.716	5.44985	16.7	4.46e-05	0.0115	5.14722	4.78505	5.62	5.66216	5.71	-0.0345	ENSMUSG00000021127	Zfp36l1	734
11923	ENSMUSG00000045954	0.718	3.83104	8.12	0.00439	0.353	3.18925	3.53909	4.37	3.97512	3.83	-0.0416	ENSMUSG00000045954	Sdpr	1538
4446	ENSMUSG00000025283	0.723	5.11776	15.6	8.01e-05	0.0193	4.75493	4.56884	5.41	5.25305	5.43	0.0973	ENSMUSG00000025283	Sat1	230
12850	ENSMUSG00000050931	0.729	3.99457	8	0.00468	0.363	3.7996	3.26121	4.12	4.51177	4.1	0.0775	ENSMUSG00000050931	Sgms2	237
12957	ENSMUSG00000051495	0.735	6.12155	16.9	4.03e-05	0.0107	5.83132	5.47702	6.32	6.12967	6.63	0.0117	ENSMUSG00000051495	Irf2bp2	2817
16414	ENSMUSG00000079436	0.737	5.93897	13	0.000315	0.057	5.65633	5.21503	6.06	6.47813	5.88	0.0269	ENSMUSG00000079436	Kcnj13	3
1023	ENSMUSG00000007682	0.741	6.79043	34.8	3.57e-09	2.24e-06	6.40978	6.14356	7.01	7.08923	6.89	0.115	ENSMUSG00000007682	Dio2	4858
2506	ENSMUSG00000020844	0.746	3.62964	8.97	0.00274	0.263	3.32924	2.97941	3.85	3.99175	3.8	0.025	ENSMUSG00000020844	Nxn	484
13680	ENSMUSG00000056174	0.747	4.3667	8.71	0.00317	0.284	4.07464	3.73676	4.59	4.95159	4.31	0.134	ENSMUSG00000056174	Col8a2	16
10448	ENSMUSG00000039954	0.754	3.15416	6.96	0.00836	0.494	2.56359	2.7835	3.65	3.4396	3.09	-0.0045	ENSMUSG00000039954	Stk32a	2327
6087	ENSMUSG00000028655	0.758	4.39379	12.6	0.000391	0.0684	4.0792	3.7735	4.66	4.6941	4.64	0.0722	ENSMUSG00000028655	Mfsd2a	155
10028	ENSMUSG00000038718	0.763	3.29867	7.5	0.00615	0.422	2.63726	2.97505	3.86	3.45811	3.31	-0.0422	ENSMUSG00000038718	Pbx3	2786
4769	ENSMUSG00000026051	0.776	4.92307	7.08	0.00778	0.476	4.62169	4.22473	5.07	5.69434	4.62	0.153	ENSMUSG00000026051	1500015O10Rik	172
2774	ENSMUSG00000021365	0.783	4.5514	15.3	9.4e-05	0.0214	4.15389	3.92723	4.84	4.78328	4.78	0.0678	ENSMUSG00000021365	Nedd9	1745
9903	ENSMUSG00000038393	0.793	5.15135	18.9	1.38e-05	0.00409	4.731	4.53573	5.46	5.27935	5.47	0.0402	ENSMUSG00000038393	Txnip	87
5811	ENSMUSG00000028121	0.805	3.89323	10.5	0.00117	0.156	3.31988	3.46105	4.38	4.29112	3.79	0.00598	ENSMUSG00000028121	Bcar3	420
13759	ENSMUSG00000056749	0.812	3.31669	7.11	0.00765	0.476	2.89759	2.63034	3.54	3.10482	3.92	0.0854	ENSMUSG00000056749	Nfil3	269
10089	ENSMUSG00000038894	0.815	5.58522	22.8	1.81e-06	0.000669	5.17028	4.88264	5.83	5.67657	5.94	0.0286	ENSMUSG00000038894	Irs2	30
6452	ENSMUSG00000029304	0.819	3.33772	8.33	0.00391	0.324	2.7068	2.93346	3.86	3.18954	3.73	0.0524	ENSMUSG00000029304	Spp1	425
18968	ENSMUSG00000097188	0.832	3.12339	7.17	0.00742	0.472	2.68439	2.48304	3.41	2.95005	3.71	-0.00572	ENSMUSG00000097188	Snhg1	958
9003	ENSMUSG00000035578	0.834	3.23095	8.01	0.00464	0.363	2.77864	2.60525	3.55	3.78196	3.1	-0.0556	ENSMUSG00000035578	Iqcg	607
11301	ENSMUSG00000042745	0.84	4.01251	8.39	0.00377	0.316	3.84347	3.02832	4.03	4.5326	4.25	0.0555	ENSMUSG00000042745	Id1	563
3378	ENSMUSG00000022528	0.859	3.48232	11.8	0.000586	0.0912	2.94197	2.87761	3.87	3.7842	3.56	-0.0115	ENSMUSG00000022528	Hes1	448
5168	ENSMUSG00000026826	0.866	7.0457	13.1	0.00029	0.0547	6.5601	6.39329	7.34	6.68884	7.77	-0.0785	ENSMUSG00000026826	Nr4a2	83
1183	ENSMUSG00000010067	0.868	3.40026	7.94	0.00483	0.368	2.64319	3.02853	4	3.11404	3.83	0.0627	ENSMUSG00000010067	Rassf1	2249
5071	ENSMUSG00000026649	0.869	3.0528	7.02	0.00805	0.483	2.47879	2.30134	3.26	3.58999	2.72	-0.132	ENSMUSG00000026649	1700009P17Rik	96
10076	ENSMUSG00000038859	0.877	3.04815	7.9	0.00494	0.371	2.75366	2.13733	3.17	3.50994	3.24	-0.0206	ENSMUSG00000038859	Baiap2l1	168
7946	ENSMUSG00000032368	0.902	4.92046	9.58	0.00197	0.211	4.36637	4.31815	5.29	5.6779	4.49	0.00341	ENSMUSG00000032368	Zic1	186
4734	ENSMUSG00000025981	0.904	4.42711	14.8	0.000118	0.0253	3.78067	3.91237	4.95	4.35236	4.83	0.0739	ENSMUSG00000025981	Coq10b	2119
3368	ENSMUSG00000022512	0.908	4.491	13.8	0.000205	0.0402	4.1911	3.58783	4.66	4.97299	4.71	0.112	ENSMUSG00000022512	Cldn1	2396
8075	ENSMUSG00000032578	0.925	3.02087	9.3	0.00229	0.229	2.2529	2.59018	3.64	3.17595	3.08	-0.00489	ENSMUSG00000032578	Cish	91
3650	ENSMUSG00000023067	0.931	3.38667	10.9	0.000987	0.138	3.01256	2.46187	3.55	3.84297	3.54	0.266	ENSMUSG00000023067	Cdkn1a	176
8941	ENSMUSG00000035356	0.938	3.83261	12.7	0.000371	0.0661	3.10061	3.2125	4.28	3.61598	4.25	-0.0191	ENSMUSG00000035356	Nfkbiz	880
12354	ENSMUSG00000048126	0.945	2.788	7.56	0.00596	0.419	2.11517	2.19148	3.24	3.36856	2.47	-0.0346	ENSMUSG00000048126	Col6a3	28
14804	ENSMUSG00000064368	0.955	8.25384	24.3	8.2e-07	0.000322	7.87002	7.28508	8.4	8.49052	8.64	-0.287	ENSMUSG00000064368	mt-Nd6	3
629	ENSMUSG00000004105	0.959	3.95921	14.4	0.000145	0.0304	3.15208	3.49074	4.6	3.974	4.17	-0.0474	ENSMUSG00000004105	Angptl2	41
2547	ENSMUSG00000020904	0.967	2.591	8.64	0.00329	0.291	2.00514	1.94185	3.03	2.51804	3.09	-0.0291	ENSMUSG00000020904	Cfap52	106
14169	ENSMUSG00000059854	0.969	3.21523	10	0.00155	0.187	2.78385	2.26954	3.38	3.76427	3.22	-0.0587	ENSMUSG00000059854	Hydin	196
5905	ENSMUSG00000028318	0.973	2.53248	8.1	0.00443	0.353	1.80168	2.0042	3.08	2.36812	2.95	-0.0268	ENSMUSG00000028318	Polr1e	420
18348	ENSMUSG00000091460	0.977	3.74597	9.42	0.00215	0.22	2.55957	1.79163	2.77	3.37103	2.84	-0.222	ENSMUSG00000091460	Gm7808	3
2537	ENSMUSG00000020893	0.984	6.86132	29.2	6.46e-08	3.12e-05	6.26005	6.15202	7.27	6.7224	7.42	-0.0366	ENSMUSG00000020893	Per1	601
1184	ENSMUSG00000010080	0.985	3.67861	15.3	9.38e-05	0.0214	3.02319	3.08241	4.21	4.07228	3.69	0.104	ENSMUSG00000010080	Epn3	316
2012	ENSMUSG00000019970	0.99	7.6225	22.8	1.79e-06	0.000669	7.3392	6.58173	7.75	8.0485	8.01	0.044	ENSMUSG00000019970	Sgk1	343
2026	ENSMUSG00000019997	1.01	4.44026	17.4	3.08e-05	0.00855	4.06776	3.49903	4.69	4.68236	4.95	0.014	ENSMUSG00000019997	Ctgf	102
1432	ENSMUSG00000015312	1.05	3.32353	12.2	0.000491	0.0796	2.66981	2.59489	3.77	3.12871	3.94	0.0681	ENSMUSG00000015312	Gadd45b	558
18343	ENSMUSG00000091415	1.07	2.04334	8.65	0.00327	0.291	1.43258	1.26014	2.48	2.47771	2.14	0.00842	ENSMUSG00000091415	Ak9	1246
9610	ENSMUSG00000037621	1.07	1.76608	7.63	0.00574	0.413	1.20135	0.864698	2.1	2.0721	2.01	-0.000132	ENSMUSG00000037621	Atoh8	973
5091	ENSMUSG00000026686	1.08	1.95372	7.02	0.00806	0.483	0.974247	1.46664	2.66	2.12666	1.85	0.075	ENSMUSG00000026686	Lmx1a	1980
11484	ENSMUSG00000043773	1.09	1.79966	7.52	0.00609	0.422	0.919811	1.23928	2.47	1.99059	1.85	0.0263	ENSMUSG00000043773	1700048O20Rik	1351
11288	ENSMUSG00000042707	1.1	2.30721	9.39	0.00218	0.22	1.45976	1.7221	2.96	2.62321	2.28	-0.0672	ENSMUSG00000042707	Dnali1	1251
13721	ENSMUSG00000056481	1.1	2.67804	8.12	0.00438	0.353	1.48846	2.26688	3.55	2.69017	2.6	-0.0969	ENSMUSG00000056481	Cd248	214
3029	ENSMUSG00000021884	1.12	2.8428	8.16	0.00428	0.348	1.66734	2.4112	3.68	3.15519	2.46	-0.0691	ENSMUSG00000021884	Hacl1	137
19837	ENSMUSG00000101970	1.13	3.13864	9.64	0.00191	0.207	2.39794	2.26351	3.49	2.66771	3.9	-0.0113	ENSMUSG00000101970	RP23-32A8.1	188
15310	ENSMUSG00000069919	1.14	3.03688	9.79	0.00176	0.196	2.24444	2.33973	3.57	2.59626	3.79	-0.0868	ENSMUSG00000069919	Hba-a1	176
9557	ENSMUSG00000037447	1.15	3.57518	21	4.62e-06	0.00156	2.78468	2.85099	4.18	3.78924	3.81	-0.0334	ENSMUSG00000037447	Arid5a	49
24	ENSMUSG00000000167	1.15	2.05683	7.8	0.00521	0.385	0.939664	1.54559	2.82	1.92268	2.17	0.101	ENSMUSG00000000167	Pih1d2	466
8417	ENSMUSG00000033730	1.16	6.00875	22.7	1.88e-06	0.000681	5.29789	5.13419	6.43	5.71866	6.73	0.0824	ENSMUSG00000033730	Egr3	252
16917	ENSMUSG00000083087	1.16	2.86023	10.9	0.000979	0.138	1.68205	2.30711	3.68	2.91414	2.83	0.024	ENSMUSG00000083087	Gm11249	859
12154	ENSMUSG00000047123	1.27	2.83663	9.42	0.00215	0.22	1.4305	2.32659	3.81	2.98563	2.55	-0.0918	ENSMUSG00000047123	Ticam1	576
15394	ENSMUSG00000070604	1.29	2.03949	7.08	0.00778	0.476	0.521415	1.48356	2.9	2.13411	1.51	-0.0211	ENSMUSG00000070604	Vsig10l	1041
17384	ENSMUSG00000085565	1.31	1.35821	8.53	0.0035	0.301	0.51544	0.413832	1.88	1.32675	1.86	0.127	ENSMUSG00000085565	Gm15721	641
13378	ENSMUSG00000054206	1.32	1.57719	9.39	0.00218	0.22	0.538075	0.791707	2.23	1.75648	1.6	0.048	ENSMUSG00000054206	Gzmm	274
8909	ENSMUSG00000035258	1.33	2.49073	15.9	6.84e-05	0.0168	1.59857	1.6068	3.11	2.55134	2.91	-0.0313	ENSMUSG00000035258	Abi3bp	1079
13529	ENSMUSG00000055148	1.34	2.96462	21	4.58e-06	0.00156	2.1517	1.90439	3.45	3.40053	3.09	-0.037	ENSMUSG00000055148	Klf2	737
8027	ENSMUSG00000032501	1.36	4.1932	30.1	4.07e-08	2.08e-05	3.26058	3.17759	4.74	4.11893	4.71	0.0463	ENSMUSG00000032501	Trib1	1914
14983	ENSMUSG00000066443	1.36	1.25088	7.08	0.00778	0.476	-0.259311	0.446974	2.07	1.34913	0.926	-0.246	NA	NA	NA
7513	ENSMUSG00000031574	1.38	1.32916	8.61	0.00335	0.294	0.234862	0.461461	1.93	1.47892	1.31	0.102	ENSMUSG00000031574	Star	1837
20000	ENSMUSG00000102640	1.38	0.937482	7.66	0.00564	0.409	0.136778	-0.127377	1.42	1.40936	1.05	0.164	ENSMUSG00000102640	RP24-323H7.4	1632
14794	ENSMUSG00000064346	1.39	3.7775	32.9	9.49e-09	5.42e-06	2.78514	2.79638	4.41	3.91725	4.08	-0.0479	ENSMUSG00000064346	mt-Tw	67
6266	ENSMUSG00000028967	1.41	6.5839	36.5	1.56e-09	1.17e-06	5.72002	5.36513	6.95	6.33327	7.31	0.025	ENSMUSG00000028967	Errfi1	1385
8747	ENSMUSG00000034765	1.43	5.07512	20.9	4.85e-06	0.00158	4.04923	4.06482	5.64	4.60234	5.87	0.11	ENSMUSG00000034765	Dusp5	1109
2977	ENSMUSG00000021765	1.43	2.17624	9.84	0.00171	0.196	0.744106	1.49773	3.07	1.67649	2.55	0.125	ENSMUSG00000021765	Fst	1161
3568	ENSMUSG00000022893	1.45	6.06798	79.4	5.13e-19	1.21e-15	5.24612	4.89276	6.58	6.23908	6.6	0.0899	ENSMUSG00000022893	Adamts1	466
13067	ENSMUSG00000052273	1.45	1.2941	8.75	0.00309	0.283	0.645694	-0.0789884	1.59	1.97707	1.46	-0.00081	ENSMUSG00000052273	Dnah3	3
19761	ENSMUSG00000101249	1.46	7.07576	30.7	2.96e-08	1.55e-05	5.46339	5.64024	7.28	7.29029	6.18	-0.116	ENSMUSG00000101249	Gm29216	492
16516	ENSMUSG00000080763	1.46	1.29189	7.27	0.00702	0.456	-0.0966488	-1.02492	0.309	0.696999	0.647	0.0508	NA	NA	NA
2008	ENSMUSG00000019960	1.47	6.32459	31.4	2.09e-08	1.12e-05	5.26123	5.31121	6.95	5.94625	7.06	0.0446	ENSMUSG00000019960	Dusp6	1189
5676	ENSMUSG00000027867	1.48	1.47447	9.7	0.00184	0.202	0.848794	-0.0897253	1.64	1.95317	1.87	0.0194	ENSMUSG00000027867	Spag17	414
1631	ENSMUSG00000017607	1.49	1.36644	10.8	0.00104	0.142	0.465849	0.241281	1.91	1.41595	1.91	-0.107	ENSMUSG00000017607	Tns4	716
8017	ENSMUSG00000032487	1.56	6.03926	17.2	3.41e-05	0.00931	4.73297	5.0444	6.7	5.17626	6.93	0.036	ENSMUSG00000032487	Ptgs2	44
562	ENSMUSG00000003541	1.56	1.82628	13.7	0.000216	0.0415	0.731512	0.803947	2.53	1.6767	2.42	0.0816	ENSMUSG00000003541	Ier3	613
3983	ENSMUSG00000024327	1.56	1.68629	12	0.000527	0.0835	0.268215	0.528415	2.13	1.58547	1.48	-0.00825	ENSMUSG00000024327	Slc39a7	142
15273	ENSMUSG00000069622	1.57	1.59196	7.68	0.00559	0.407	0.460818	-0.870846	0.618	1.60148	0.887	-0.00716	NA	NA	NA
4439	ENSMUSG00000025270	1.58	1.49579	10.6	0.00111	0.148	0.0198733	0.634882	2.44	1.27958	1.77	0.0195	ENSMUSG00000025270	Alas2	295
17771	ENSMUSG00000087006	1.65	3.15207	20.9	4.75e-06	0.00157	1.90416	1.87772	3.72	2.73321	3.83	0.0255	ENSMUSG00000087006	Gm13889	571
12355	ENSMUSG00000048138	1.68	1.52818	8.55	0.00346	0.301	-0.529752	0.482876	1.92	0.186095	1.42	-0.164	ENSMUSG00000048138	Dmrt2	286
11899	ENSMUSG00000045817	1.7	4.80294	69.3	8.34e-17	1.31e-13	3.65301	3.56008	5.53	5.00887	5.2	0.0155	ENSMUSG00000045817	Zfp36l2	1822
16914	ENSMUSG00000083064	1.71	0.533428	8.62	0.00333	0.293	-0.494333	-1.05148	0.818	0.930179	0.607	0.132	ENSMUSG00000083064	Gm7785	892
10518	ENSMUSG00000040152	1.75	3.68656	47.5	5.62e-12	5.05e-09	2.64424	2.14827	4.18	3.98763	4.11	0.0394	ENSMUSG00000040152	Thbs1	497
2732	ENSMUSG00000021268	1.78	2.14736	10.7	0.00107	0.146	0.699588	1.03146	2.81	3.1683	1.06	-0.338	ENSMUSG00000021268	Meg3	123
8037	ENSMUSG00000032515	1.79	3.76494	35.3	2.8e-09	1.82e-06	2.75408	2.27843	4.32	3.75978	4.58	0.137	ENSMUSG00000032515	Csrnp1	1074
12437	ENSMUSG00000048572	1.81	1.85686	13	0.000313	0.057	0.0324958	0.902649	2.91	2.03856	1.47	0.0795	ENSMUSG00000048572	Tmem252	1849
3827	ENSMUSG00000024042	1.89	5.34361	109	1.92e-25	7.25e-22	4.07055	3.87352	6.07	5.63257	5.71	0.0472	ENSMUSG00000024042	Sik1	2035
19887	ENSMUSG00000102260	1.95	0.209861	7.99	0.0047	0.363	-0.983646	-1.65344	0.391	-0.0088809	0.773	0.00395	ENSMUSG00000102260	RP24-281O20.2	3046
9968	ENSMUSG00000038550	1.97	4.45129	35.4	2.75e-09	1.82e-06	3.00263	3.03226	5.24	4.0678	5.26	-0.12	ENSMUSG00000038550	Ciart	64
18420	ENSMUSG00000091956	1.97	1.49237	12.1	0.000494	0.0796	-0.112993	0.223097	2.3	0.693831	2.36	0.116	ENSMUSG00000091956	C2cd4b	184
12193	ENSMUSG00000047330	2.04	0.782277	13.7	0.000214	0.0415	-0.32917	-0.998455	1.32	1.18378	1.31	-0.0158	ENSMUSG00000047330	Kcne4	1522
10841	ENSMUSG00000041189	2.06	-0.220917	7.33	0.00679	0.447	-2.01815	-1.59839	0.617	-0.370619	-0.133	0.0953	ENSMUSG00000041189	Chrnb1	93
2809	ENSMUSG00000021453	2.09	4.81422	42.3	7.76e-11	6.36e-08	3.39294	3.17872	5.53	4.47648	5.72	-0.105	ENSMUSG00000021453	Gadd45g	356
5858	ENSMUSG00000028214	2.16	2.36124	36.2	1.75e-09	1.25e-06	0.830221	0.735358	3.21	2.63535	2.68	0.0471	ENSMUSG00000028214	Gem	999
15778	ENSMUSG00000073705	2.23	1.61004	18.8	1.43e-05	0.00415	-0.481319	0.216799	2.49	1.34813	1.44	-0.0377	ENSMUSG00000073705	Apitd1	259
19004	ENSMUSG00000097275	2.31	2.00036	28.8	8.04e-08	3.7e-05	0.147616	0.435407	3.04	1.97044	2.38	0.0117	NA	NA	NA
6946	ENSMUSG00000030351	2.37	1.22755	13.9	0.000198	0.0396	-1.1947	-0.146006	2.19	0.301214	1.34	-0.039	ENSMUSG00000030351	Tspan11	330
9913	ENSMUSG00000038418	2.38	8.37897	72.1	2.01e-17	3.8e-14	6.60335	6.54477	9.26	8.10593	9.14	0.0144	ENSMUSG00000038418	Egr1	1188
3636	ENSMUSG00000023034	2.38	7.15593	55	1.23e-13	1.36e-10	5.3982	5.32843	7.99	6.65417	8.1	0.0172	ENSMUSG00000023034	Nr4a1	540
13522	ENSMUSG00000055102	2.42	-0.173724	7.48	0.00622	0.422	-1.3781	-2.73429	-0.232	0.71338	-0.394	-0.1	ENSMUSG00000055102	Zfp819	3
10614	ENSMUSG00000040435	2.45	5.17814	45.2	1.78e-11	1.53e-08	3.43834	3.24663	5.97	4.67803	6.19	-0.00484	ENSMUSG00000040435	Ppp1r15a	71
13839	ENSMUSG00000057280	2.48	1.38125	22.7	1.93e-06	0.000688	-0.641073	-0.232395	2.37	1.25291	1.58	-0.0123	ENSMUSG00000057280	Musk	480
3416	ENSMUSG00000022602	2.56	7.8848	34.1	5.21e-09	3.16e-06	5.76062	6.04386	8.83	6.92535	8.91	0.0796	ENSMUSG00000022602	Arc	911
478	ENSMUSG00000003032	2.59	3.74155	60	9.42e-15	1.18e-11	1.4908	1.9396	4.95	3.85041	3.88	0.0631	ENSMUSG00000003032	Klf4	24
16395	ENSMUSG00000079355	2.62	0.0434316	10.8	0.00101	0.14	-1.40619	-2.22786	0.528	1.12002	-0.209	-0.109	ENSMUSG00000079355	Ackr4	422
922	ENSMUSG00000006462	2.67	-0.909531	7.12	0.00761	0.476	-2.79617	-2.60148	-0.1	-0.745767	-0.998	0.00679	ENSMUSG00000006462	A530013C23Rik	2475
13211	ENSMUSG00000053113	2.7	1.74517	34.1	5.36e-09	3.16e-06	-0.00839735	-0.489199	2.55	1.82999	2.47	0.0385	ENSMUSG00000053113	Socs3	169
8811	ENSMUSG00000034936	2.7	5.14918	28.6	8.96e-08	4.02e-05	3.34008	2.92711	5.79	4.2409	6.53	-0.00405	ENSMUSG00000034936	Arl4d	577
4924	ENSMUSG00000026358	2.71	-0.312322	10.2	0.00144	0.18	-2.26636	-2.15416	0.529	-0.710872	0.26	NA	ENSMUSG00000026358	Rgs1	173
13169	ENSMUSG00000052837	2.75	6.5682	59.4	1.31e-14	1.54e-11	4.47698	4.37908	7.44	5.94374	7.56	0.0367	ENSMUSG00000052837	Junb	486
18068	ENSMUSG00000089685	2.76	1.66642	14.9	0.00011	0.0242	-1.14926	-0.0857825	2.45	2.32647	-0.283	0.045	ENSMUSG00000089685	Gm9017	486
3911	ENSMUSG00000024190	2.84	5.88141	309	4.05e-69	7.64e-65	3.87168	3.41916	6.73	6.20959	6.27	0.0363	ENSMUSG00000024190	Dusp1	689
6423	ENSMUSG00000029219	2.86	-0.740278	7.59	0.00586	0.417	-2.68299	-2.71466	-0.113	-0.00628124	-1.47	-0.0975	ENSMUSG00000029219	Slc10a4	2336
20039	ENSMUSG00000102758	2.88	0.915048	16.4	5.18e-05	0.013	-1.99868	-0.712177	1.9	0.410754	0.159	-0.0435	NA	NA	NA
18050	ENSMUSG00000089542	2.88	-0.177505	12.6	0.000395	0.0684	-1.85575	-2.57239	0.374	-0.0346649	0.385	0.0899	ENSMUSG00000089542	Gm25835	144
18271	ENSMUSG00000090698	2.89	3.92319	113	1.75e-26	8.23e-23	1.73704	1.60371	4.94	4.3446	4.06	0.123	ENSMUSG00000090698	Apold1	2511
15496	ENSMUSG00000071341	2.95	5.20643	48.4	3.43e-12	3.23e-09	2.94638	2.81149	6.06	4.4484	6.25	0.0909	ENSMUSG00000071341	Egr4	509
1581	ENSMUSG00000016942	2.95	0.8727	12.6	0.000392	0.0684	-2.62213	-0.502697	1.08	-2.0669	0.253	0.264	ENSMUSG00000016942	Tmprss6	546
18469	ENSMUSG00000092261	2.97	-0.33178	9.2	0.00242	0.239	-1.96307	-3.43457	-0.862	-0.193886	-0.608	-0.151	NA	NA	NA
20523	ENSMUSG00000104467	2.98	-0.876363	7.07	0.00783	0.476	-2.40877	-3.56862	-0.983	-1.13317	-0.385	-0.000473	ENSMUSG00000104467	RP23-79K5.4	1732
11696	ENSMUSG00000044786	3.18	3.75412	86.7	1.26e-20	3.4e-17	1.30177	1.21743	4.84	3.56525	4.43	-0.014	ENSMUSG00000044786	Zfp36	774
13285	ENSMUSG00000053560	3.3	4.01495	76	2.82e-18	5.91e-15	1.50691	1.25911	4.98	3.6035	4.88	-0.0299	ENSMUSG00000053560	Ier2	755
11114	ENSMUSG00000042189	3.35	0.744931	8.11	0.00441	0.353	-4.03251	-0.952708	1.8	-2.92934	0.528	NA	ENSMUSG00000042189	Tekt3	122
13660	ENSMUSG00000056071	3.38	1.00542	17.1	3.63e-05	0.00977	-2.80695	-0.88841	2.26	0.0813471	-0.0173	0.113	ENSMUSG00000056071	S100a9	114
5057	ENSMUSG00000026628	3.49	2.82761	91.6	1.07e-21	3.37e-18	0.203627	-0.298691	3.68	2.96585	3.16	0.0952	ENSMUSG00000026628	Atf3	255
14905	ENSMUSG00000065590	3.52	0.0939261	18	2.21e-05	0.00621	-2.18572	-2.50642	0.965	-0.224136	0.899	0.172	NA	NA	NA
14899	ENSMUSG00000065537	3.55	0.0726549	12.2	0.000466	0.0778	-1.99766	-3.2006	0.44	-0.791252	1.66	0.471	ENSMUSG00000065537	Mir132	101
6491	ENSMUSG00000029380	3.78	-0.680923	12.4	0.000433	0.0743	-2.60076	-3.79639	-0.147	-0.111684	-0.213	0.0184	ENSMUSG00000029380	Cxcl1	592
9695	ENSMUSG00000037868	3.79	3.81036	28.2	1.1e-07	4.82e-05	0.627864	0.825342	4.66	1.88545	5.21	0.0307	ENSMUSG00000037868	Egr2	1200
16344	ENSMUSG00000079042	3.79	-1.05699	9.3	0.00229	0.229	-3.25847	-3.65979	-0.626	-0.843397	-1.32	NA	ENSMUSG00000079042	Trim61	572
11257	ENSMUSG00000042622	3.83	2.12251	63.5	1.57e-15	2.28e-12	-0.47139	-1.30066	3.02	2.89667	2.22	0.291	ENSMUSG00000042622	Maff	1217
17399	ENSMUSG00000085609	3.86	4.59131	53	3.26e-13	3.42e-10	1.50358	1.43928	5.65	3.54102	5.75	0.244	ENSMUSG00000085609	1700016P03Rik	641
938	ENSMUSG00000006574	3.92	-1.05714	10.3	0.00134	0.172	-3.59528	-3.32299	-0.0846	-0.887533	-1.31	-0.0555	ENSMUSG00000006574	Slc4a1	77
2261	ENSMUSG00000020423	4.05	6.52603	62.9	2.21e-15	2.98e-12	3.29819	3.11271	7.55	5.42315	7.74	0.0894	ENSMUSG00000020423	Btg2	2199
5852	ENSMUSG00000028195	4.15	5.21899	298	9.83e-67	9.27e-63	2.12114	1.43973	6.24	5.36106	5.74	0.109	ENSMUSG00000028195	Cyr61	695
563	ENSMUSG00000003545	4.17	6.47924	48.9	2.64e-12	2.62e-09	3.3322	2.78775	7.27	5.19	7.92	0.23	ENSMUSG00000003545	Fosb	2120
14892	ENSMUSG00000065501	4.9	-1.94922	6.99	0.00819	0.487	-3.88007	-4.02265	-1.51	-2.36447	-1.7	NA	NA	NA	NA
17002	ENSMUSG00000083603	4.99	-1.74517	7.04	0.00795	0.482	-3.47951	-4.42321	-1.86	-1.15647	-2.42	NA	NA	NA	NA
7233	ENSMUSG00000030972	5	-1.94846	7.21	0.00724	0.467	-3.99842	-3.90431	-1.37	-1.82219	-2.32	0.118	ENSMUSG00000030972	Acsm5	995
18436	ENSMUSG00000092071	5.06	0.0974041	19.7	9.06e-06	0.0028	-3.96586	-2.43129	0.65	-2.43129	-0.111	-0.0475	ENSMUSG00000092071	A230065N10Rik	679
8953	ENSMUSG00000035385	5.07	-1.74786	7.3	0.00689	0.451	-3.65759	-4.24513	-1.62	-2.58695	-1.08	0.473	NA	NA	NA
2717	ENSMUSG00000021250	5.25	7.06169	126	2.66e-29	1.67e-25	2.88727	2.28903	8.2	6.20873	8.13	0.268	ENSMUSG00000021250	Fos	247
19742	ENSMUSG00000101028	5.26	-1.68522	8.73	0.00313	0.284	-3.67399	-4.22873	-1.31	-1.81938	-1.42	NA	ENSMUSG00000101028	Gm28723	852
11912	ENSMUSG00000045903	5.33	7.30526	69.9	6.15e-17	1.05e-13	2.72074	2.69161	8.52	5.72053	8.45	0.0402	ENSMUSG00000045903	Npas4	713
17094	ENSMUSG00000084146	5.54	-1.56972	9.84	0.00171	0.196	-3.81858	-4.08414	-0.963	-2.00203	-1.09	-0.125	NA	NA	NA
9616	ENSMUSG00000037636	5.56	0.526265	29.2	6.61e-08	3.12e-05	-4.03949	-2.35766	1.1	-0.69948	-1.36	-0.0462	ENSMUSG00000037636	Slc25a43	804
18377	ENSMUSG00000091617	5.65	-1.31153	9.85	0.0017	0.196	-3.40719	-4.49553	-1.36	-0.487148	-2.18	NA	ENSMUSG00000091617	Gm3752	7
690	ENSMUSG00000004707	5.83	-1.26714	12.3	0.000464	0.0778	-3.51661	-4.38612	-0.885	-0.82774	-1.39	0.113	ENSMUSG00000004707	Ly9	816

## Sheet: 8h sort
	ID	logFC.2	logCPM.2	LR.2	PValue.2	FDR.2	G511_01_t8_cont	G317_2_t8_cont	G317_4_t8_cont	G317_1_t8_exp	G317_3_t8_exp	common_name.V1.y	common_name.V2.y	common_name.V3
16328	ENSMUSG00000078967	-0.816	-0.931715	13.3	0.000259	0.0667	0.268	1.45	0.772	0	0	ENSMUSG00000078967	Gm3272	1229
13768	ENSMUSG00000056797	-0.711	-1.57293	7.79	0.00524	0.269	0.134	0.111	1.16	0	0	ENSMUSG00000056797	Gm4889	444
19732	ENSMUSG00000100895	-0.696	-1.58374	7.77	0.00531	0.269	0.134	1	0.129	0	0	NA	NA	NA
16706	ENSMUSG00000081811	-0.693	-1.53464	10	0.00156	0.163	0.403	0.557	0.257	0	0	NA	NA	NA
6830	ENSMUSG00000030114	-0.683	-1.65547	8.5	0.00355	0.231	0.134	0.668	0.386	0	0	ENSMUSG00000030114	Klrg1	776
1815	ENSMUSG00000018907	-0.665	-1.73332	8.25	0.00407	0.245	0.134	0.557	0.386	0	0	ENSMUSG00000018907	Alox12e	296
18623	ENSMUSG00000094185	-0.659	-1.73929	8.99	0.00272	0.213	0.201	0.445	0.386	0	0	NA	NA	NA
14818	ENSMUSG00000064443	-0.657	-1.74062	8.77	0.00307	0.218	0.201	0.557	0.257	0	0	NA	NA	NA
12426	ENSMUSG00000048498	-0.657	-1.74256	7.85	0.00507	0.269	0.268	0.111	0.643	0	0	NA	NA	NA
3307	ENSMUSG00000022408	-0.647	-1.81358	7.82	0.00518	0.269	0.134	0.334	0.515	0	0	ENSMUSG00000022408	Fam83f	1430
847	ENSMUSG00000005952	-0.631	-1.82819	8.08	0.00448	0.259	0.268	0.334	0.257	0	0	ENSMUSG00000005952	Trpv1	92
10404	ENSMUSG00000039814	-0.616	-1.90667	7.48	0.00625	0.291	0.201	0.223	0.386	0	0	ENSMUSG00000039814	Xkr5	1518
16509	ENSMUSG00000080712	-0.614	-1.908	7.61	0.00581	0.282	0.201	0.334	0.257	0	0	ENSMUSG00000080712	Hist3h2bb-ps	465
12862	ENSMUSG00000050974	-0.612	-1.90933	7.06	0.0079	0.325	0.201	0.445	0.129	0	0	ENSMUSG00000050974	Gm9847	3
9954	ENSMUSG00000038528	-0.61	-1.91264	7.09	0.00777	0.325	0.268	0.111	0.386	0	0	NA	NA	NA
13160	ENSMUSG00000052769	-0.61	-1.91264	7.05	0.00795	0.325	0.268	0.111	0.386	0	0	ENSMUSG00000052769	Gm9889	1507
18950	ENSMUSG00000097154	-0.598	-1.99104	6.8	0.00912	0.345	0.134	0.223	0.386	0	0	ENSMUSG00000097154	Gm26510	1576
16720	ENSMUSG00000081892	-0.596	-1.99238	6.88	0.00874	0.34	0.134	0.334	0.257	0	0	ENSMUSG00000081892	Gm8864	1010
6942	ENSMUSG00000030345	-0.572	-2.01161	6.31	0.012	0.377	0.336	0.111	0.129	0	0	ENSMUSG00000030345	Dyrk4	352
16861	ENSMUSG00000082762	-0.567	-2.08789	6.39	0.0115	0.374	0.134	0.223	0.257	0	0	ENSMUSG00000082762	Gm12366	873
3652	ENSMUSG00000023070	-0.567	-2.08789	6.11	0.0135	0.389	0.134	0.223	0.257	0	0	ENSMUSG00000023070	Rgn	604
19414	ENSMUSG00000098149	-0.559	-2.09389	5.92	0.015	0.406	0.201	0.111	0.257	0	0	ENSMUSG00000098149	Gm2193	1002
17810	ENSMUSG00000087116	-0.549	-2.10119	5.83	0.0158	0.41	0.268	0.111	0.129	0	0	ENSMUSG00000087116	Gm12324	3669
19232	ENSMUSG00000097725	-0.549	-2.10119	5.76	0.0164	0.412	0.268	0.111	0.129	0	0	NA	NA	NA
19110	ENSMUSG00000097459	-0.549	-2.10119	5.73	0.0167	0.414	0.268	0.111	0.129	0	0	NA	NA	NA
17929	ENSMUSG00000087518	-0.549	-2.10119	5.68	0.0172	0.417	0.268	0.111	0.129	0	0	NA	NA	NA
15886	ENSMUSG00000074385	-0.549	-2.10119	5.65	0.0174	0.419	0.268	0.111	0.129	0	0	NA	NA	NA
7684	ENSMUSG00000031877	-0.548	-2.10119	5.62	0.0177	0.422	0.268	0.111	0.129	0	0	ENSMUSG00000031877	Ces2g	1106
12995	ENSMUSG00000051723	-0.54	-1.10917	9.25	0.00235	0.2	0.403	0.334	1.29	0	0.0342	ENSMUSG00000051723	Rpl31-ps13	378
4528	ENSMUSG00000025482	-0.533	-2.1892	5.36	0.0206	0.441	0.134	0.111	0.257	0	0	ENSMUSG00000025482	Odf3	305
3797	ENSMUSG00000023982	-0.533	-2.1892	5.3	0.0213	0.445	0.134	0.111	0.257	0	0	ENSMUSG00000023982	Guca1a	97
17616	ENSMUSG00000086444	-0.531	-2.19052	5.31	0.0212	0.444	0.134	0.223	0.129	0	0	NA	NA	NA
19773	ENSMUSG00000101360	-0.531	-2.19052	5.31	0.0212	0.444	0.134	0.223	0.129	0	0	NA	NA	NA
3360	ENSMUSG00000022496	-0.531	-2.19052	5.26	0.0218	0.448	0.134	0.223	0.129	0	0	ENSMUSG00000022496	Tnfrsf17	116
16835	ENSMUSG00000082549	-0.526	-1.20852	8.77	0.00307	0.218	0.201	0.779	0.901	0	0.0342	NA	NA	NA
10540	ENSMUSG00000040231	-0.522	-2.19653	5.12	0.0237	0.46	0.201	0.111	0.129	0	0	NA	NA	NA
19319	ENSMUSG00000097882	-0.522	-2.19653	5.14	0.0233	0.46	0.201	0.111	0.129	0	0	NA	NA	NA
6187	ENSMUSG00000028834	-0.522	-2.19653	5.04	0.0248	0.466	0.201	0.111	0.129	0	0	NA	NA	NA
11002	ENSMUSG00000041754	-0.522	-2.19653	5.06	0.0245	0.466	0.201	0.111	0.129	0	0	NA	NA	NA
17769	ENSMUSG00000086999	-0.511	-1.27659	7.79	0.00525	0.269	0.336	0.223	1.16	0	0.0342	ENSMUSG00000086999	Bcas1os2	263
19746	ENSMUSG00000101111	-0.498	8.04965	56.9	4.48e-14	2.85e-10	249	223	800	24.1	29.4	ENSMUSG00000101111	Gm28437	783
5659	ENSMUSG00000027833	-0.484	0.0800776	6.79	0.00917	0.345	3.69	0.334	0	0	0.137	ENSMUSG00000027833	Shox2	41
14955	ENSMUSG00000066180	-0.482	-1.19092	6.15	0.0131	0.388	0.134	1.22	0.515	0.109	0	ENSMUSG00000066180	Gm10155	483
16688	ENSMUSG00000081715	-0.481	-0.272283	7.91	0.00491	0.268	0.0671	2.34	1.8	0	0.137	NA	NA	NA
15917	ENSMUSG00000074529	-0.48	-1.31587	7.35	0.0067	0.305	0.671	0.557	0.129	0	0.0342	ENSMUSG00000074529	C330013J21Rik	3
18432	ENSMUSG00000092048	-0.476	-1.36319	8.37	0.0038	0.238	0.537	0.445	0.386	0	0.0342	ENSMUSG00000092048	Vmn2r85	489
12071	ENSMUSG00000046717	-0.471	-0.851697	10.7	0.00107	0.136	0.671	0.891	0.772	0	0.0684	ENSMUSG00000046717	Igbp1b	318
14645	ENSMUSG00000063458	-0.471	-1.4638	6.89	0.00866	0.339	0.201	0.779	0.386	0	0.0342	ENSMUSG00000063458	1700112E06Rik	1135
11489	ENSMUSG00000043807	-0.467	-1.46697	7.45	0.00634	0.294	0.268	0.445	0.643	0	0.0342	ENSMUSG00000043807	Ly6g5b	433
17001	ENSMUSG00000083596	-0.461	2.76914	26.3	2.96e-07	0.000376	2.28	16.5	14.8	1.09	0.684	ENSMUSG00000083596	Rpl21-ps15	483
13272	ENSMUSG00000053469	-0.459	-1.47863	7.04	0.00797	0.325	0.403	0.223	0.643	0	0.0342	NA	NA	NA
19726	ENSMUSG00000100862	-0.456	7.88324	41.2	1.36e-10	4.33e-07	384	631	106	26.4	33.3	ENSMUSG00000100862	Gm10925	678
16725	ENSMUSG00000081929	-0.446	-1.49416	6.78	0.00919	0.345	0.537	0.334	0.257	0	0.0342	ENSMUSG00000081929	Rps11-ps2	456
6451	ENSMUSG00000029299	-0.445	-1.59799	5.83	0.0158	0.41	0.134	0.668	0.386	0	0.0342	ENSMUSG00000029299	Abcg3	906
6787	ENSMUSG00000030048	-0.443	0.167794	17.1	3.52e-05	0.0164	1.54	2	1.67	0	0.205	ENSMUSG00000030048	Gkn3	168
18179	ENSMUSG00000090113	-0.443	-1.00092	7.9	0.00495	0.268	0.671	1	0.257	0	0.0684	ENSMUSG00000090113	Nhlrc4	77
16884	ENSMUSG00000082884	-0.441	4.0391	23.4	1.3e-06	0.00131	23.7	12	42.7	0.219	4.03	ENSMUSG00000082884	Gm13339	510
17575	ENSMUSG00000086289	-0.432	-1.61296	5.58	0.0181	0.426	0.336	0.111	0.643	0	0.0342	ENSMUSG00000086289	Gm16933	824
19685	ENSMUSG00000100583	-0.427	-1.13668	6.02	0.0142	0.4	0.403	1.22	0.129	0	0.0684	ENSMUSG00000100583	Gm29443	277
3051	ENSMUSG00000021919	-0.424	-1.67582	5.52	0.0187	0.431	0.201	0.223	0.643	0	0.0342	ENSMUSG00000021919	Chat	542
17405	ENSMUSG00000085627	-0.418	-1.04484	5.4	0.0202	0.441	1.21	0.111	0.257	0	0.0684	ENSMUSG00000085627	Gm11222	738
18026	ENSMUSG00000088856	-0.416	-1.68304	5.7	0.017	0.416	0.268	0.223	0.515	0	0.0342	ENSMUSG00000088856	Gm24727	144
18643	ENSMUSG00000094446	-0.415	-1.18694	7.66	0.00564	0.278	0.403	0.668	0.643	0	0.0684	NA	NA	NA
18175	ENSMUSG00000090101	-0.415	-1.00468	4.86	0.0275	0.482	0.134	0.223	1.93	0	0.103	ENSMUSG00000090101	Snhg9	77
11615	ENSMUSG00000044375	-0.411	-1.68892	5.23	0.0222	0.452	0.336	0.111	0.515	0	0.0342	ENSMUSG00000044375	BC027072	959
15797	ENSMUSG00000073802	-0.41	-1.19697	7.25	0.00709	0.314	0.537	0.334	0.772	0	0.0684	ENSMUSG00000073802	Cdkn2b	765
16186	ENSMUSG00000078179	-0.41	-1.6357	5.06	0.0245	0.466	0.537	0.223	0.129	0	0.0342	NA	NA	NA
13030	ENSMUSG00000051998	-0.404	-1.69609	5.1	0.0239	0.463	0.403	0.111	0.386	0	0.0342	NA	NA	NA
17749	ENSMUSG00000086909	-0.403	-0.350776	11	0.000905	0.132	0.873	1.22	1.42	0	0.171	ENSMUSG00000086909	Gm4926	1075
16873	ENSMUSG00000082816	-0.401	-1.75517	5.12	0.0236	0.46	0.201	0.223	0.515	0	0.0342	ENSMUSG00000082816	Gm11953	1003
17756	ENSMUSG00000086926	-0.4	-0.388678	8.03	0.00461	0.259	1.68	0.223	1.16	0.109	0.103	ENSMUSG00000086926	Gm6226	1146
1635	ENSMUSG00000017652	-0.4	-1.29752	5.06	0.0245	0.466	0.268	1.11	0.129	0	0.0684	ENSMUSG00000017652	Cd40	193
18835	ENSMUSG00000096870	-0.398	-1.75915	4.69	0.0303	0.496	0.201	0.557	0.129	0	0.0342	NA	NA	NA
17890	ENSMUSG00000087377	-0.397	-1.01838	6.15	0.0131	0.388	0.201	0.779	1.16	0	0.103	ENSMUSG00000087377	AV099323	748
14059	ENSMUSG00000059033	-0.394	-0.601018	6.4	0.0114	0.374	0.134	1.67	1.29	0.109	0.103	ENSMUSG00000059033	Rpl18a-ps1	523
20151	ENSMUSG00000103181	-0.387	-0.453122	9.85	0.0017	0.168	0.805	1.22	1.16	0	0.171	ENSMUSG00000103181	RP23-121N19.3	686
2476	ENSMUSG00000020798	-0.383	-0.874326	5.23	0.0222	0.452	0.134	0.668	1.67	0	0.137	ENSMUSG00000020798	Spns3	232
13526	ENSMUSG00000055134	-0.382	-1.3594	6.18	0.0129	0.388	0.336	0.445	0.643	0	0.0684	ENSMUSG00000055134	9130017K11Rik	1417
20449	ENSMUSG00000104213	-0.381	-1.4102	5.37	0.0205	0.441	0.201	0.445	0.772	0	0.0684	ENSMUSG00000104213	Ighd	26
19691	ENSMUSG00000100618	-0.378	-0.637289	6.19	0.0129	0.387	0.336	0.557	2.06	0	0.171	ENSMUSG00000100618	Gm29595	298
16198	ENSMUSG00000078240	-0.375	-1.416	5.4	0.0202	0.441	0.268	0.334	0.772	0	0.0684	NA	NA	NA
20076	ENSMUSG00000102914	-0.373	-1.47049	4.72	0.0298	0.492	0.134	0.445	0.772	0	0.0684	NA	NA	NA
16918	ENSMUSG00000083093	-0.364	-0.797198	7.52	0.0061	0.289	0.738	0.891	0.643	0	0.137	ENSMUSG00000083093	Gm15385	98
18960	ENSMUSG00000097176	-0.36	-1.43282	5.3	0.0213	0.445	0.403	0.557	0.257	0	0.0684	NA	NA	NA
15195	ENSMUSG00000068674	-0.356	-1.18858	5.49	0.0191	0.435	0.268	0.557	0.901	0	0.103	NA	NA	NA
15912	ENSMUSG00000074516	-0.354	3.14277	10.1	0.00145	0.157	0.738	24.8	16	1.42	2.39	ENSMUSG00000074516	Gm10709	118
18669	ENSMUSG00000094732	-0.353	-0.851053	5.99	0.0144	0.401	0.805	1	0.257	0	0.137	ENSMUSG00000094732	1500015L24Rik	150
4299	ENSMUSG00000024992	-0.351	-1.49058	5.12	0.0237	0.46	0.336	0.334	0.515	0	0.0684	ENSMUSG00000024992	Pde6c	208
18333	ENSMUSG00000091329	-0.349	-1.19558	5.71	0.0169	0.415	0.336	0.557	0.772	0	0.103	ENSMUSG00000091329	1700112D23Rik	174
18427	ENSMUSG00000091996	-0.349	-1.19558	5.71	0.0169	0.415	0.336	0.557	0.772	0	0.103	ENSMUSG00000091996	BC049352	1206
9285	ENSMUSG00000036602	-0.349	-1.4919	5.14	0.0234	0.46	0.336	0.445	0.386	0	0.0684	ENSMUSG00000036602	Alx1	1358
15670	ENSMUSG00000073000	-0.347	-1.16205	5.43	0.0198	0.441	0.537	0.779	0.257	0	0.103	ENSMUSG00000073000	Gm10451	30
19848	ENSMUSG00000102070	-0.343	6.10771	44.3	2.87e-11	1.1e-07	89.1	53.8	172	13.6	17.5	ENSMUSG00000102070	Gm28661	681
16834	ENSMUSG00000082543	-0.342	-0.18139	7.91	0.00492	0.268	1.54	0.557	1.54	0	0.274	ENSMUSG00000082543	Gm14336	475
20264	ENSMUSG00000103614	-0.341	-0.911523	4.76	0.0292	0.49	0.134	0.891	1.29	0.109	0.103	NA	NA	NA
20370	ENSMUSG00000103952	-0.34	-0.930338	6.25	0.0124	0.382	0.671	0.779	0.515	0	0.137	ENSMUSG00000103952	RP23-182B7.1	2614
6941	ENSMUSG00000030344	-0.34	-1.25136	4.88	0.0272	0.481	0.268	0.891	0.386	0	0.103	ENSMUSG00000030344	Akap3	192
2732	ENSMUSG00000021268	-0.338	2.40281	11.6	0.000642	0.115	17.4	2	3.35	0.547	1.68	ENSMUSG00000021268	Meg3	123
15097	ENSMUSG00000067736	-0.331	3.29651	13.5	0.000235	0.0642	31.4	2.89	8.88	1.97	2.6	ENSMUSG00000067736	Gm10222	294
16747	ENSMUSG00000082057	-0.331	-1.2601	5.37	0.0205	0.441	0.403	0.445	0.643	0	0.103	ENSMUSG00000082057	Gm15789	526
2494	ENSMUSG00000020826	-0.331	-0.837553	4.86	0.0275	0.482	0.604	0.223	1.42	0	0.171	ENSMUSG00000020826	Nos2	502
19593	ENSMUSG00000099902	-0.33	-0.202246	8.62	0.00333	0.224	0.738	1.56	1.54	0.109	0.239	ENSMUSG00000099902	Gm12115	447
19482	ENSMUSG00000098657	-0.328	-0.106583	7.31	0.00684	0.308	0.604	1.89	1.67	0	0.342	ENSMUSG00000098657	Gm27675	94
19790	ENSMUSG00000101501	-0.325	-1.31258	4.7	0.0302	0.495	0.336	0.334	0.772	0	0.103	ENSMUSG00000101501	Rps27a-ps1	463
16525	ENSMUSG00000080836	-0.321	1.33382	11.8	0.000597	0.11	1.34	4.12	6.43	0.219	0.957	ENSMUSG00000080836	Gm6444	458
10371	ENSMUSG00000039720	-0.321	-0.628865	6.41	0.0113	0.374	0.94	0.557	1.03	0	0.205	ENSMUSG00000039720	Got1l1	79
17471	ENSMUSG00000085890	-0.32	-0.532598	6.38	0.0115	0.374	0.537	1.22	1.16	0	0.239	ENSMUSG00000085890	Tnfsf13os	392
18100	ENSMUSG00000089815	-0.319	-0.509559	6.8	0.00912	0.345	0.738	0.891	1.29	0	0.239	ENSMUSG00000089815	Gm5083	544
14819	ENSMUSG00000064451	-0.319	-0.65807	6.01	0.0142	0.4	0.738	1.22	0.515	0	0.205	ENSMUSG00000064451	Snora23	184
15268	ENSMUSG00000069554	-0.318	-1.27965	4.76	0.0291	0.49	0.604	0.334	0.386	0	0.103	ENSMUSG00000069554	I830134H01Rik	2645
18622	ENSMUSG00000094152	-0.317	-0.513374	6.74	0.00943	0.349	0.738	1.22	0.901	0	0.239	ENSMUSG00000094152	Slc6a16	199
11910	ENSMUSG00000045886	-0.315	0.972397	11.2	0.000809	0.129	1.28	3.01	4.89	0.219	0.718	ENSMUSG00000045886	Gm9803	72
19500	ENSMUSG00000098795	-0.315	-1.32222	4.78	0.0287	0.489	0.403	0.557	0.386	0	0.103	ENSMUSG00000098795	Gm27403	214
15212	ENSMUSG00000068794	-0.31	-0.889864	5.57	0.0183	0.428	0.604	0.668	0.772	0	0.171	ENSMUSG00000068794	Col28a1	585
18054	ENSMUSG00000089633	-0.308	-0.466467	6.13	0.0133	0.389	0.873	0.445	1.67	0.109	0.205	ENSMUSG00000089633	A230009B12Rik	652
12959	ENSMUSG00000051498	-0.307	-0.870705	4.76	0.0291	0.49	0.873	0.779	0.257	0	0.171	ENSMUSG00000051498	Tlr6	36
17110	ENSMUSG00000084277	-0.304	-0.0964621	5.24	0.022	0.449	0.403	1	2.96	0.438	0.137	NA	NA	NA
15060	ENSMUSG00000067224	-0.304	-0.794832	5.07	0.0243	0.466	0.403	0.891	1.03	0	0.205	ENSMUSG00000067224	Gm3695	1009
14977	ENSMUSG00000066407	-0.303	-0.109017	5.44	0.0197	0.441	0.403	0.891	2.96	0.109	0.342	ENSMUSG00000066407	Gm10263	80
18217	ENSMUSG00000090273	-0.302	-0.076918	5.64	0.0176	0.421	0.805	0.668	2.7	0	0.41	ENSMUSG00000090273	Prr22	17
20365	ENSMUSG00000103937	-0.302	-0.562055	4.68	0.0306	0.498	0.336	0.779	1.8	0	0.274	ENSMUSG00000103937	RP23-414A20.3	2861
14727	ENSMUSG00000063953	-0.298	1.93137	13.8	0.0002	0.0588	2.55	4.23	10.8	0.657	1.44	ENSMUSG00000063953	Amd2	1864
13996	ENSMUSG00000058542	-0.296	0.318976	6.73	0.00948	0.349	0.47	2	3.35	0.438	0.308	NA	NA	NA
16545	ENSMUSG00000080932	-0.296	-0.2564	5.2	0.0225	0.455	0.268	1.34	2.19	0.219	0.239	ENSMUSG00000080932	Gm10224	615
18800	ENSMUSG00000096449	-0.294	-0.474634	5.22	0.0224	0.453	0.336	1.11	1.67	0.109	0.239	NA	NA	NA
15978	ENSMUSG00000074800	-0.292	4.34106	20.4	6.32e-06	0.00465	9.6	35.5	45.4	4.82	7.01	ENSMUSG00000074800	Gm4149	63
11694	ENSMUSG00000044772	-0.292	-0.523963	5.35	0.0207	0.442	0.671	1.45	0.643	0	0.274	ENSMUSG00000044772	Sntn	776
15013	ENSMUSG00000066724	-0.29	2.45408	24.2	8.52e-07	0.000903	5.17	6.9	12.6	1.64	1.61	ENSMUSG00000066724	Gm10175	143
5072	ENSMUSG00000026650	-0.29	0.588503	11	0.00092	0.132	1.81	2.89	1.8	0.219	0.547	ENSMUSG00000026650	Meig1	29
5421	ENSMUSG00000027355	-0.289	-0.818956	5.06	0.0246	0.466	0.671	0.668	0.772	0	0.205	ENSMUSG00000027355	Tmco5	382
14804	ENSMUSG00000064368	-0.287	8.8238	10.8	0.00104	0.135	209	894	893	35.4	236	ENSMUSG00000064368	mt-Nd6	3
6485	ENSMUSG00000029370	-0.284	-0.678244	4.72	0.0298	0.492	0.805	1.11	0.386	0	0.239	ENSMUSG00000029370	Rassf6	797
19623	ENSMUSG00000100131	-0.283	5.29929	60.7	6.58e-15	6.28e-11	47.9	50.3	75.3	10.5	13.3	ENSMUSG00000100131	Gm28439	876
16442	ENSMUSG00000079523	-0.281	7.00164	19.4	1.05e-05	0.00691	57.9	172	334	35.1	43.6	ENSMUSG00000079523	Tmsb10	370
15300	ENSMUSG00000069862	-0.278	0.948175	9.55	0.002	0.179	1.48	2.12	5.15	0.438	0.718	ENSMUSG00000069862	Rps12-ps9	399
1244	ENSMUSG00000011267	-0.278	-0.280394	5.34	0.0209	0.442	0.738	0.891	1.8	0	0.376	ENSMUSG00000011267	Zfp296	97
16625	ENSMUSG00000081331	-0.27	2.028	11.1	0.000873	0.132	2.35	3.9	12.2	1.42	1.3	ENSMUSG00000081331	Gm15151	177
9980	ENSMUSG00000038583	-0.27	0.480938	7.6	0.00583	0.282	2.68	1	1.93	0.109	0.615	ENSMUSG00000038583	Pln	1977
13878	ENSMUSG00000057605	-0.269	2.25276	7.61	0.00581	0.282	0.738	12.2	8.49	1.42	1.74	ENSMUSG00000057605	Gm6807	888
14064	ENSMUSG00000059064	-0.269	0.379274	7.07	0.00784	0.325	0.805	1.78	3.22	0.328	0.479	ENSMUSG00000059064	Gm10059	168
18831	ENSMUSG00000096842	-0.266	5.61326	8.11	0.0044	0.259	6.11	91.7	116	17.8	14.7	ENSMUSG00000096842	Gm10736	78
17624	ENSMUSG00000086468	-0.265	0.0172945	5.37	0.0205	0.441	1.88	1.56	0.386	0.109	0.41	ENSMUSG00000086468	Etaa1os	306
7155	ENSMUSG00000030792	-0.264	0.689292	9.27	0.00232	0.2	1.75	1.78	3.47	0.328	0.65	ENSMUSG00000030792	Dkkl1	65
14007	ENSMUSG00000058603	-0.261	3.76544	14.9	0.000111	0.0408	7.79	16.8	35.1	2.85	6.26	ENSMUSG00000058603	Rpl28-ps1	414
14011	ENSMUSG00000058626	-0.258	0.703791	5.05	0.0246	0.466	4.7	0.779	0.643	0.657	0.376	ENSMUSG00000058626	Capn11	26
9060	ENSMUSG00000035799	-0.258	-0.430852	4.85	0.0276	0.482	1.01	1	0.772	0	0.342	ENSMUSG00000035799	Twist1	648
18193	ENSMUSG00000090164	-0.257	-0.307068	5.61	0.0178	0.423	0.671	1.22	1.42	0.219	0.274	ENSMUSG00000090164	BC035044	157
18634	ENSMUSG00000094344	-0.256	3.65245	15.6	7.95e-05	0.0331	6.78	16.5	31.8	3.72	5.03	ENSMUSG00000094344	Gm11942	345
17124	ENSMUSG00000084345	-0.256	0.961641	9.72	0.00183	0.173	1.48	3.12	3.99	0.657	0.684	ENSMUSG00000084345	Rpl17-ps4	555
16879	ENSMUSG00000082861	-0.256	0.0817878	5.34	0.0208	0.442	1.61	0.779	1.8	0	0.547	ENSMUSG00000082861	Gm11362	850
19299	ENSMUSG00000097840	-0.255	-0.0581419	5.42	0.0199	0.441	0.671	1.45	1.93	0.109	0.444	ENSMUSG00000097840	Gm26756	1040
18405	ENSMUSG00000091831	-0.253	0.95198	5.6	0.018	0.425	1.61	1.78	5.02	0	1.2	ENSMUSG00000091831	Gm4707	423
10559	ENSMUSG00000040280	-0.252	1.0207	10.3	0.00136	0.153	1.68	3.56	3.6	0.547	0.821	ENSMUSG00000040280	Ndufa4l2	653
18419	ENSMUSG00000091955	-0.251	0.960045	7.83	0.00514	0.269	1.14	4.79	2.57	0.547	0.786	ENSMUSG00000091955	Gm9844	47
1208	ENSMUSG00000010492	-0.25	-0.176441	5.38	0.0204	0.441	0.671	1.22	1.8	0.328	0.274	ENSMUSG00000010492	Uckl1os	158
14045	ENSMUSG00000058905	-0.249	1.70326	9.79	0.00175	0.17	1.68	5.46	7.33	1.53	0.923	ENSMUSG00000058905	Gm10051	414
18803	ENSMUSG00000096474	-0.249	4.28002	8.65	0.00327	0.224	3.62	35.3	45.4	7.12	6.94	ENSMUSG00000096474	Gm5561	480
1238	ENSMUSG00000011171	-0.247	0.327378	7.34	0.00675	0.305	2.08	1	1.93	0.438	0.41	ENSMUSG00000011171	Vipr2	64
16592	ENSMUSG00000081157	-0.247	-0.0328693	5.16	0.0232	0.458	1.48	1	1.29	0	0.513	ENSMUSG00000081157	Gm13552	417
16913	ENSMUSG00000083061	-0.246	3.15328	26.5	2.67e-07	0.000376	11.7	9.69	16.9	2.19	4.03	ENSMUSG00000083061	Gm12191	348
13884	ENSMUSG00000057657	-0.246	2.63033	14.5	0.000142	0.0477	5.64	8.02	13.3	0.876	3.38	ENSMUSG00000057657	Rps18-ps3	3
14983	ENSMUSG00000066443	-0.246	-0.329746	4.94	0.0262	0.475	1.28	0.557	1.16	0.328	0.205	NA	NA	NA
16907	ENSMUSG00000083022	-0.244	0.739105	9.45	0.00212	0.185	2.42	1.78	2.7	0.657	0.547	ENSMUSG00000083022	Rps15a-ps6	393
7884	ENSMUSG00000032268	-0.243	-0.100009	5.91	0.015	0.406	1.07	1	1.67	0.328	0.308	ENSMUSG00000032268	Tmprss5	603
12469	ENSMUSG00000048747	-0.242	2.15825	11.4	0.000721	0.123	3.15	9.24	6.95	0.657	2.46	ENSMUSG00000048747	E130114P18Rik	146
12202	ENSMUSG00000047370	-0.242	1.89613	6.14	0.0132	0.388	1.07	3.79	11.7	0.766	1.98	ENSMUSG00000047370	Gm7367	67
4613	ENSMUSG00000025727	-0.242	0.423003	5.81	0.0159	0.411	1.61	1.56	2.32	0	0.786	ENSMUSG00000025727	A930017K11Rik	209
16375	ENSMUSG00000079224	-0.241	1.22606	8.11	0.00441	0.259	2.35	4.23	3.35	0.109	1.4	ENSMUSG00000079224	Gm6565	438
17087	ENSMUSG00000084111	-0.241	1.22561	7.07	0.00782	0.325	1.07	3.01	6.31	0.657	1.06	ENSMUSG00000084111	Gm15710	636
16858	ENSMUSG00000082741	-0.24	0.868708	7.42	0.00644	0.297	1.28	2.89	3.73	0.328	0.923	NA	NA	NA
15021	ENSMUSG00000066809	-0.238	3.29741	9.51	0.00205	0.182	2.82	18	21.7	3.28	4.21	ENSMUSG00000066809	Gm10180	78
17052	ENSMUSG00000083878	-0.236	1.52533	11.3	0.000792	0.127	2.42	4.23	5.79	0.766	1.33	ENSMUSG00000083878	Gm12034	399
16969	ENSMUSG00000083380	-0.236	0.15637	5.74	0.0166	0.414	1.07	1.67	1.8	0.109	0.581	ENSMUSG00000083380	Gm3244	390
5696	ENSMUSG00000027907	-0.236	1.75147	5.34	0.0209	0.442	1.01	7.46	6.18	0.219	2.22	ENSMUSG00000027907	S100a11	140
10057	ENSMUSG00000038803	-0.232	4.96602	13	0.000304	0.075	12.3	57.1	63.4	10.8	13.5	ENSMUSG00000038803	Ost4	249
8688	ENSMUSG00000034587	-0.232	2.55608	9.86	0.00169	0.168	6.38	8.8	9.78	0.328	3.93	ENSMUSG00000034587	8430429K09Rik	254
12804	ENSMUSG00000050628	-0.231	4.09795	10.9	0.000949	0.132	6.44	25.1	41.7	5.47	7.93	ENSMUSG00000050628	Ubald2	230
16192	ENSMUSG00000078193	-0.23	4.19428	15.2	9.88e-05	0.037	10.9	22.3	44.8	6.13	8.24	ENSMUSG00000078193	Gm2000	35
14807	ENSMUSG00000064371	-0.23	2.23895	8.98	0.00273	0.213	3.62	6.46	10.2	0.438	3.04	ENSMUSG00000064371	mt-Tt	67
3633	ENSMUSG00000023031	-0.23	0.225139	6.49	0.0108	0.365	1.61	1.34	1.67	0.219	0.547	ENSMUSG00000023031	Cela1	275
13799	ENSMUSG00000057058	-0.229	0.354937	5.19	0.0228	0.457	1.61	1.78	1.67	0	0.786	ENSMUSG00000057058	Skap1	186
17198	ENSMUSG00000084898	-0.228	0.510157	6.16	0.0131	0.388	1.68	1.67	2.44	0.109	0.821	ENSMUSG00000084898	Gm12371	926
2116	ENSMUSG00000020155	-0.227	-0.153866	4.76	0.0291	0.49	1.07	1.45	0.901	0.109	0.444	ENSMUSG00000020155	Kcnmb1	3277
16544	ENSMUSG00000080921	-0.225	5.5385	13.6	0.000221	0.0631	21.5	63.7	111	19.9	17.6	ENSMUSG00000080921	Rpl38-ps2	213
6752	ENSMUSG00000029915	-0.225	0.378407	6.56	0.0104	0.36	2.15	1.11	1.8	0.438	0.513	ENSMUSG00000029915	Clec5a	6
12177	ENSMUSG00000047228	-0.224	3.61181	20.4	6.33e-06	0.00465	9.53	20	22.3	3.94	5.78	ENSMUSG00000047228	BC048546	198
18421	ENSMUSG00000091957	-0.224	0.532984	5.5	0.019	0.434	1.21	1.34	3.6	0.766	0.444	ENSMUSG00000091957	Rps2-ps10	879
18348	ENSMUSG00000091460	-0.222	1.09038	7.15	0.0075	0.32	2.55	1.34	5.02	0.657	0.992	ENSMUSG00000091460	Gm7808	3
14793	ENSMUSG00000064345	-0.221	13.0164	12	0.000532	0.106	8490	12100	14100	3090	3680	ENSMUSG00000064345	mt-Nd2	3
7149	ENSMUSG00000030785	-0.221	2.55914	8.01	0.00464	0.259	2.28	8.13	14.9	1.53	3.25	ENSMUSG00000030785	Cox6a2	293
16960	ENSMUSG00000083337	-0.221	0.934438	6.22	0.0126	0.383	1.07	3.23	3.86	0.438	1.03	ENSMUSG00000083337	Gm11539	557
15340	ENSMUSG00000070306	-0.22	2.00039	7.97	0.00477	0.264	3.62	8.35	4.76	0.328	2.7	ENSMUSG00000070306	Ccdc153	421
14154	ENSMUSG00000059775	-0.218	2.3631	12.7	0.000366	0.0852	7.45	6.57	7.33	0.657	3.25	ENSMUSG00000059775	Rps26-ps1	39
17099	ENSMUSG00000084168	-0.217	1.97952	10.5	0.00119	0.146	3.36	3.9	9.52	1.53	1.74	ENSMUSG00000084168	Atp5l2-ps	312
18729	ENSMUSG00000095588	-0.215	3.00387	14.2	0.000165	0.0501	4.97	13.2	15.7	3.39	3.38	ENSMUSG00000095588	Gm12350	462
14789	ENSMUSG00000064341	-0.215	13.4902	9.64	0.00191	0.175	10300	16200	21400	4290	5390	ENSMUSG00000064341	mt-Nd1	3
19018	ENSMUSG00000097301	-0.215	0.386463	5.37	0.0204	0.441	1.48	1.78	1.93	0.109	0.786	ENSMUSG00000097301	AW121686	2114
4991	ENSMUSG00000026500	-0.214	4.22042	17.6	2.77e-05	0.0137	11.6	34.4	32	8.1	7.69	ENSMUSG00000026500	Cox20	591
17050	ENSMUSG00000083863	-0.213	6.56889	19.4	1.05e-05	0.00691	66.6	123	205	31.6	48.7	ENSMUSG00000083863	Gm13341	672
17497	ENSMUSG00000085971	-0.212	0.36252	5.39	0.0203	0.441	1.21	1.67	2.32	0.219	0.718	ENSMUSG00000085971	Gm15411	2810
16024	ENSMUSG00000075020	-0.211	1.01707	9.16	0.00248	0.204	2.48	2.67	3.09	0.766	0.889	ENSMUSG00000075020	E530001K10Rik	356
4623	ENSMUSG00000025739	-0.211	3.9066	7.46	0.0063	0.293	4.23	27.4	31.4	8.76	4.38	ENSMUSG00000025739	Gng13	55
8754	ENSMUSG00000034786	-0.209	0.544414	6.05	0.0139	0.396	1.21	2.34	2.44	0.657	0.581	ENSMUSG00000034786	Gpsm3	333
14803	ENSMUSG00000064367	-0.207	13.2	10.4	0.00129	0.148	10100	13200	15500	3500	4700	ENSMUSG00000064367	mt-Nd5	3
10916	ENSMUSG00000041453	-0.205	6.06591	34	5.46e-09	1.3e-05	61.6	101	114	27.7	31.2	ENSMUSG00000041453	Rpl21	123
7610	ENSMUSG00000031760	-0.204	8.52288	7.83	0.00514	0.269	107	585	822	194	132	ENSMUSG00000031760	Mt3	138
16542	ENSMUSG00000080904	-0.204	1.86738	7.15	0.00751	0.32	4.56	1.67	8.88	1.86	1.4	ENSMUSG00000080904	Gm11966	87
14405	ENSMUSG00000061684	-0.203	3.73566	20.3	6.58e-06	0.00465	13.3	18.5	23.2	7.77	4.34	ENSMUSG00000061684	Rpl21-ps8	478
18490	ENSMUSG00000092448	-0.203	1.66249	8.64	0.00328	0.224	3.09	3.01	7.08	0.985	1.71	ENSMUSG00000092448	Gm20387	1518
9199	ENSMUSG00000036305	-0.202	2.69099	15.5	8.32e-05	0.0338	6.04	8.57	12.2	2.19	3.42	ENSMUSG00000036305	Rpl39-ps	151
17446	ENSMUSG00000085787	-0.202	1.32546	7.35	0.00671	0.305	1.95	3.23	5.28	0.766	1.37	ENSMUSG00000085787	Gm13092	260
18406	ENSMUSG00000091845	-0.201	1.54428	9.61	0.00193	0.176	4.5	3.56	3.6	0.657	1.71	ENSMUSG00000091845	Gm4604	390
14508	ENSMUSG00000062461	-0.201	0.952732	4.81	0.0283	0.487	1.48	2.12	4.38	0.219	1.33	ENSMUSG00000062461	Gm5453	447
16652	ENSMUSG00000081485	-0.2	3.48707	22.8	1.82e-06	0.00165	12.3	13.4	20.6	4.71	5.3	ENSMUSG00000081485	Gm12338	192
11554	ENSMUSG00000044122	-0.199	0.966324	6.22	0.0127	0.384	1.61	2.45	3.99	0.547	1.09	ENSMUSG00000044122	Proca1	252
4472	ENSMUSG00000025362	-0.198	6.64743	15.2	9.64e-05	0.0368	54.6	158	198	47.4	43.9	ENSMUSG00000025362	Rps26	71
19578	ENSMUSG00000099764	-0.198	5.40496	9.87	0.00168	0.168	16.1	66.4	91.7	20	18.6	ENSMUSG00000099764	Rps10-ps2	496
1691	ENSMUSG00000018126	-0.197	1.32148	7.88	0.00499	0.268	2.15	3.9	4.25	1.42	0.923	ENSMUSG00000018126	Baiap2l2	236
12247	ENSMUSG00000047606	-0.196	1.21233	8.06	0.00453	0.259	2.75	3.34	3.22	0.547	1.37	ENSMUSG00000047606	Ankrd34c	213
18241	ENSMUSG00000090460	-0.196	1.50316	5.54	0.0186	0.429	2.42	2.12	7.33	1.97	0.786	ENSMUSG00000090460	Gm17511	3
14806	ENSMUSG00000064370	-0.195	13.5427	8.82	0.00298	0.215	12900	16200	19500	5110	5890	ENSMUSG00000064370	mt-Cytb	3
5781	ENSMUSG00000028066	-0.194	1.24258	5.86	0.0155	0.409	1.75	3.34	4.63	0.438	1.57	ENSMUSG00000028066	Pmf1	284
15869	ENSMUSG00000074280	-0.193	1.45987	7.71	0.00549	0.273	2.95	3.56	4.63	0.547	1.78	ENSMUSG00000074280	Gm6166	358
15088	ENSMUSG00000067608	-0.193	0.580332	4.87	0.0273	0.481	1.21	1.67	3.22	0.766	0.615	ENSMUSG00000067608	Pcna-ps2	330
14010	ENSMUSG00000058625	-0.192	1.94647	6.67	0.00981	0.353	2.48	6.57	6.82	0.657	2.74	ENSMUSG00000058625	Gm17383	684
14108	ENSMUSG00000059412	-0.192	1.71631	5.13	0.0235	0.46	1.21	4.45	8.24	1.97	1.23	ENSMUSG00000059412	Fxyd2	287
15765	ENSMUSG00000073640	-0.191	1.18493	7.49	0.0062	0.291	2.21	2.78	4.25	0.876	1.16	ENSMUSG00000073640	Rpl27-ps3	22
5354	ENSMUSG00000027239	-0.19	3.52223	11.9	0.000568	0.107	6.71	17.8	22.6	5.36	5.5	ENSMUSG00000027239	Mdk	124
11109	ENSMUSG00000042165	-0.188	1.58509	7.65	0.00567	0.278	2.28	4.01	6.05	1.31	1.5	ENSMUSG00000042165	Gm9774	104
15109	ENSMUSG00000067870	-0.184	4.51108	13.1	0.000301	0.075	13.4	36.7	42.3	10.4	11.7	ENSMUSG00000067870	Rpl31-ps8	378
19174	ENSMUSG00000097587	-0.182	0.546759	5.16	0.0231	0.458	1.95	1.67	1.93	0.438	0.821	ENSMUSG00000097587	4930578M01Rik	542
13502	ENSMUSG00000054986	-0.18	1.09775	5.97	0.0145	0.402	2.42	2.89	3.09	0.438	1.44	ENSMUSG00000054986	Sec14l3	516
15413	ENSMUSG00000070713	-0.179	1.3465	6.04	0.014	0.398	2.68	4.01	3.35	0.438	1.81	ENSMUSG00000070713	Gm10282	791
13783	ENSMUSG00000056904	-0.176	1.33961	6.1	0.0135	0.389	2.08	3.12	5.02	1.53	1.06	ENSMUSG00000056904	Gm5620	1348
13935	ENSMUSG00000058064	-0.176	2.53755	5.29	0.0215	0.446	2.08	7.24	14.5	3.61	2.39	ENSMUSG00000058064	Gm10036	3
2296	ENSMUSG00000020475	-0.175	2.64253	9.5	0.00206	0.182	4.03	9.69	11.6	3.28	3.04	ENSMUSG00000020475	Pgam2	33
20455	ENSMUSG00000104237	-0.175	1.21706	7.18	0.00738	0.319	3.36	3.01	2.57	0.876	1.3	ENSMUSG00000104237	RP23-247A1.7	1294
13798	ENSMUSG00000057054	-0.174	1.30695	4.77	0.029	0.49	1.61	3.56	4.76	0.547	1.78	ENSMUSG00000057054	Inca1	237
14566	ENSMUSG00000062933	-0.173	3.72678	18.9	1.34e-05	0.00802	21.8	13.1	17.4	7.12	6.36	ENSMUSG00000062933	Gm10123	490
18437	ENSMUSG00000092072	-0.172	1.19659	5.31	0.0212	0.444	1.95	2.23	5.02	1.09	1.2	ENSMUSG00000092072	Gm4540	53
16673	ENSMUSG00000081629	-0.171	0.895267	5.39	0.0203	0.441	2.15	2.56	2.44	0.547	1.16	ENSMUSG00000081629	Eif3s6-ps1	470
12215	ENSMUSG00000047420	-0.171	1.0289	5.17	0.0229	0.457	1.95	2	4.12	0.876	1.13	ENSMUSG00000047420	Fam180a	779
8775	ENSMUSG00000034845	-0.17	3.05575	8.48	0.00359	0.232	4.43	14.4	14.7	3.72	4.79	ENSMUSG00000034845	Plvap	645
2972	ENSMUSG00000021758	-0.17	1.63444	8.1	0.00442	0.259	3.96	5.01	3.09	1.31	1.74	ENSMUSG00000021758	Ddx4	612
19186	ENSMUSG00000097610	-0.17	1.67896	5.38	0.0204	0.441	1.95	5.12	5.79	0.876	2.26	ENSMUSG00000097610	A930012L18Rik	896
13170	ENSMUSG00000052848	-0.169	2.33286	11.8	0.000593	0.11	5.24	7.79	6.95	2.3	2.8	ENSMUSG00000052848	C130026L21Rik	1958
3904	ENSMUSG00000024177	-0.169	1.41616	5.05	0.0247	0.466	2.75	2	5.79	0.766	1.81	ENSMUSG00000024177	Nme4	855
11547	ENSMUSG00000044080	-0.168	5.48256	22.6	1.96e-06	0.0017	41.3	67.8	68.2	20.4	26	ENSMUSG00000044080	S100a1	294
14802	ENSMUSG00000064363	-0.168	12.3906	8.04	0.00457	0.259	5030	7850	8380	2550	3040	ENSMUSG00000064363	mt-Nd4	3
13195	ENSMUSG00000053007	-0.167	1.70624	7.9	0.00493	0.268	3.76	5.01	3.99	1.09	2.09	ENSMUSG00000053007	Creb5	1920
16279	ENSMUSG00000078784	-0.166	4.26888	17.6	2.79e-05	0.0137	18.7	27.7	30.1	7.44	12.4	ENSMUSG00000078784	1810022K09Rik	474
18257	ENSMUSG00000090610	-0.166	1.84526	8.21	0.00416	0.247	3.22	5.12	5.92	1.75	1.95	ENSMUSG00000090610	Gm3571	632
10474	ENSMUSG00000040016	-0.165	1.35134	4.97	0.0258	0.471	1.54	3.79	4.89	1.2	1.44	ENSMUSG00000040016	Ptger3	878
15110	ENSMUSG00000067872	-0.164	1.90436	8.6	0.00337	0.225	3.69	6.01	5.02	1.64	2.19	ENSMUSG00000067872	Ccdc87	479
9900	ENSMUSG00000038387	-0.163	2.87818	10.1	0.00146	0.157	5.71	10	13.5	3.17	4.51	ENSMUSG00000038387	Rras	103
18731	ENSMUSG00000095597	-0.162	4.78294	11.9	0.000557	0.107	17.2	45.1	46.5	14.7	14.7	ENSMUSG00000095597	Gm6472	582
16528	ENSMUSG00000080848	-0.162	4.05757	10.9	0.000972	0.132	10.9	26.1	29	7.12	10.5	ENSMUSG00000080848	Gm9385	472
13425	ENSMUSG00000054493	-0.162	0.888098	4.95	0.0262	0.475	1.95	2.23	2.96	1.09	0.855	ENSMUSG00000054493	Gm9947	2920
8058	ENSMUSG00000032554	-0.161	1.28293	6.09	0.0136	0.39	2.42	3.56	3.47	0.985	1.47	ENSMUSG00000032554	Trf	80
18258	ENSMUSG00000090622	-0.161	1.40233	5.03	0.0249	0.466	2.35	3.23	4.76	0.657	1.95	ENSMUSG00000090622	A930033H14Rik	2564
19640	ENSMUSG00000100215	-0.161	2.31369	4.96	0.0259	0.473	1.81	9.35	8.75	2.3	3.01	ENSMUSG00000100215	Gm8292	396
17164	ENSMUSG00000084786	-0.16	6.4708	10.1	0.00147	0.157	46.3	132	170	52.5	43.2	ENSMUSG00000084786	Ubl5	140
15012	ENSMUSG00000066721	-0.16	3.57666	8.82	0.00298	0.215	7.18	16	24.1	6.35	6.53	ENSMUSG00000066721	Zfp575	1657
3495	ENSMUSG00000022766	-0.16	1.66799	6.23	0.0126	0.383	3.49	4.45	4.38	0.766	2.36	ENSMUSG00000022766	Serpind1	530
17784	ENSMUSG00000087038	-0.16	3.28788	5.34	0.0209	0.442	3.56	13.6	21.7	4.27	6.26	ENSMUSG00000087038	2900079G21Rik	2390
13521	ENSMUSG00000055093	-0.159	3.01547	10.1	0.00152	0.16	8.26	7.13	16.5	4.71	4.07	ENSMUSG00000055093	Gm8430	471
14088	ENSMUSG00000059278	-0.159	4.40413	8.05	0.00454	0.259	10.1	34.5	39	12.6	10.4	ENSMUSG00000059278	Naa38	161
17943	ENSMUSG00000087574	-0.159	2.62307	8.02	0.00463	0.259	5.24	9.02	10	1.75	4.62	ENSMUSG00000087574	C030037D09Rik	95
19727	ENSMUSG00000100863	-0.159	1.29105	5.93	0.0149	0.404	2.68	2.67	4.12	1.42	1.2	ENSMUSG00000100863	Gm12669	1009
19932	ENSMUSG00000102426	-0.158	4.86857	22.9	1.74e-06	0.00165	32.2	43	39.4	13.4	18	ENSMUSG00000102426	RP23-330G24.3	1477
1753	ENSMUSG00000018554	-0.158	2.61858	7.03	0.00801	0.325	5.64	7.68	10.8	1.42	4.92	ENSMUSG00000018554	Ybx2	370
15548	ENSMUSG00000071658	-0.157	7.69877	15.6	7.98e-05	0.0331	154	295	364	113	113	ENSMUSG00000071658	Gng3	1214
3753	ENSMUSG00000023904	-0.157	6.27411	10.5	0.00122	0.147	48.8	95.5	159	50.8	34	ENSMUSG00000023904	Hcfc1r1	155
1665	ENSMUSG00000017778	-0.157	5.51226	8.83	0.00297	0.215	22.4	72.6	83.9	24.6	25.3	ENSMUSG00000017778	Cox7c	14
8791	ENSMUSG00000034891	-0.157	8.60733	8.04	0.00458	0.259	201	515	809	232	194	ENSMUSG00000034891	Sncb	634
14291	ENSMUSG00000060730	-0.157	1.29075	4.73	0.0296	0.492	2.08	2.78	4.76	1.75	0.992	ENSMUSG00000060730	Gm10086	354
4480	ENSMUSG00000025374	-0.156	6.4517	11.7	0.00063	0.115	51.8	129	162	47.1	48.9	ENSMUSG00000025374	Nabp2	23
14801	ENSMUSG00000064360	-0.156	2.45072	10.7	0.00105	0.135	5.44	7.68	8.24	3.07	2.91	ENSMUSG00000064360	mt-Nd3	3
1800	ENSMUSG00000018830	-0.156	3.3748	9.92	0.00164	0.166	17.9	14.5	7.59	4.05	7.01	ENSMUSG00000018830	Myh11	658
9273	ENSMUSG00000036570	-0.156	5.19655	6.84	0.0089	0.344	14.4	62.9	66.5	18.2	22	ENSMUSG00000036570	Fxyd1	135
19707	ENSMUSG00000100755	-0.155	3.42072	11.5	0.000709	0.122	16.2	8.91	16.5	4.27	7.21	ENSMUSG00000100755	Rps23-ps	425
17080	ENSMUSG00000084093	-0.155	3.20194	5.94	0.0148	0.404	4.43	10.8	21.2	5.58	4.65	ENSMUSG00000084093	Gm16418	171
14797	ENSMUSG00000064354	-0.154	5.19576	18.9	1.4e-05	0.00812	37.9	64.1	40.7	18.8	21.6	ENSMUSG00000064354	mt-Co2	3
2802	ENSMUSG00000021423	-0.154	2.53999	11.4	0.00074	0.125	6.38	7.35	8.88	3.5	2.94	ENSMUSG00000021423	Ly86	414
14209	ENSMUSG00000060143	-0.154	5.96123	8.31	0.00393	0.242	28.6	109	106	36.5	32.5	ENSMUSG00000060143	Gm10076	265
7409	ENSMUSG00000031379	-0.154	1.83988	7.1	0.00769	0.323	3.22	5.57	5.15	1.64	2.19	ENSMUSG00000031379	Pir	1492
4362	ENSMUSG00000025144	-0.154	3.44907	6.66	0.00988	0.354	4.97	18.3	19.8	6.24	5.88	ENSMUSG00000025144	Stra13	349
4240	ENSMUSG00000024899	-0.152	4.14299	18.8	1.46e-05	0.00819	22	24.8	21.7	7.88	11.5	ENSMUSG00000024899	Papss2	1620
15261	ENSMUSG00000069379	-0.152	1.89717	5.39	0.0203	0.441	2.42	4.68	7.59	1.75	2.32	ENSMUSG00000069379	Gm4950	3
19589	ENSMUSG00000099875	-0.152	1.89363	4.74	0.0294	0.491	5.24	3.79	5.02	0.547	3.21	ENSMUSG00000099875	Gm15453	465
12749	ENSMUSG00000050315	-0.151	3.08076	8.7	0.00319	0.22	16.7	8.91	6.43	4.27	5.03	ENSMUSG00000050315	Synpo2	144
15153	ENSMUSG00000068240	-0.151	5.78213	7.2	0.00729	0.319	23.4	83.2	108	31	30.6	ENSMUSG00000068240	Gm11808	82
13842	ENSMUSG00000057322	-0.151	5.70351	6.68	0.00973	0.352	20.9	78.8	103	31.4	27	ENSMUSG00000057322	Rpl38	41
12040	ENSMUSG00000046573	-0.149	4.23747	14.8	0.000119	0.0429	16.8	25.3	31.3	9.52	11.6	ENSMUSG00000046573	Lyrm4	1042
14599	ENSMUSG00000063172	-0.149	2.44504	8.96	0.00275	0.213	4.83	7.35	9.01	2.85	3.21	ENSMUSG00000063172	Hspb11	208
17806	ENSMUSG00000087095	-0.148	3.15669	10.8	0.000997	0.133	16	9.02	8.88	4.82	5.16	ENSMUSG00000087095	Emx2os	4158
7803	ENSMUSG00000032085	-0.147	3.00962	7.51	0.00613	0.289	13.3	10.5	6.82	2.3	6.43	ENSMUSG00000032085	Tagln	743
3762	ENSMUSG00000023919	-0.147	1.60169	5.21	0.0225	0.455	4.09	3.67	3.6	0.766	2.36	ENSMUSG00000023919	Cenpq	662
12221	ENSMUSG00000047459	-0.146	7.15494	12.1	0.000514	0.104	94.7	194	262	81	81.8	ENSMUSG00000047459	Dynlrb1	160
15073	ENSMUSG00000067367	-0.146	2.96341	8.88	0.00288	0.214	8.12	10.8	11.2	2.41	6.12	ENSMUSG00000067367	Lyar	572
2905	ENSMUSG00000021643	-0.146	2.22671	6.97	0.00829	0.33	3.49	7.24	7.46	2.52	2.77	ENSMUSG00000021643	Serf1	194
8843	ENSMUSG00000035048	-0.145	3.93819	7.38	0.00658	0.302	8.05	24.9	26.5	8.98	8.65	ENSMUSG00000035048	Anapc13	1216
901	ENSMUSG00000006360	-0.145	1.52762	5.16	0.0231	0.458	3.76	2.23	4.89	1.53	1.68	ENSMUSG00000006360	Crip1	103
18368	ENSMUSG00000091556	-0.145	1.43366	4.92	0.0266	0.478	4.09	2.89	2.96	0.876	1.95	ENSMUSG00000091556	Gm14569	73
1951	ENSMUSG00000019837	-0.144	3.82153	10.8	0.00103	0.135	11.7	20.9	22	6.13	9.88	ENSMUSG00000019837	Gtf3c6	330
13411	ENSMUSG00000054428	-0.144	6.85373	8.27	0.00402	0.244	59.4	169	217	73	60.7	ENSMUSG00000054428	Atpif1	900
6973	ENSMUSG00000030432	-0.144	6.90362	7.53	0.00607	0.289	55.3	181	224	71.7	66.4	ENSMUSG00000030432	Rpl28	145
14494	ENSMUSG00000062353	-0.144	1.87816	5.71	0.0169	0.415	5.91	2.89	4.89	1.42	2.56	ENSMUSG00000062353	Gm15772	438
13009	ENSMUSG00000051817	-0.143	5.05058	11	0.000888	0.132	23.8	44	60	17	21.3	ENSMUSG00000051817	Sox12	2728
13410	ENSMUSG00000054426	-0.143	2.83026	5.79	0.0161	0.412	4.09	9.46	14.2	5.15	3.25	ENSMUSG00000054426	A930005H10Rik	309
16127	ENSMUSG00000076617	-0.142	3.03593	11	0.000916	0.132	8.59	10.4	12.6	3.61	5.64	ENSMUSG00000076617	Ighm	126
5983	ENSMUSG00000028464	-0.142	2.21857	8.68	0.00321	0.22	5.64	5.23	6.82	2.85	2.53	ENSMUSG00000028464	Tpm2	19
17246	ENSMUSG00000085067	-0.142	1.42476	5.04	0.0248	0.466	4.16	3.34	2.32	1.64	1.4	ENSMUSG00000085067	Gm15631	531
3660	ENSMUSG00000023089	-0.141	5.53325	12	0.000545	0.107	33.4	63.9	80.4	26.2	28	ENSMUSG00000023089	Ndufa5	158
1791	ENSMUSG00000018774	-0.141	3.45534	7.76	0.00534	0.269	6.98	15.7	19.7	6.9	5.98	ENSMUSG00000018774	Cd68	3
264	ENSMUSG00000001663	-0.141	2.27253	7.37	0.00664	0.303	5.1	6.9	6.43	1.75	3.59	ENSMUSG00000001663	Gstt1	38
17902	ENSMUSG00000087412	-0.141	2.4765	5.47	0.0193	0.436	2.95	8.91	9.78	3.28	3.21	ENSMUSG00000087412	Gm15501	625
14648	ENSMUSG00000063506	-0.141	2.20237	5.16	0.0231	0.458	3.83	5.01	8.88	1.42	3.69	ENSMUSG00000063506	Arhgap22	50
14748	ENSMUSG00000064125	-0.14	6.30841	11.9	0.000569	0.107	54.6	107	142	48.5	44.5	ENSMUSG00000064125	BC068157	7
12745	ENSMUSG00000050299	-0.14	4.09512	9.66	0.00188	0.175	12.9	21.2	31.7	11.2	8.99	ENSMUSG00000050299	Gm9843	42
16629	ENSMUSG00000081344	-0.14	6.14536	9.6	0.00195	0.176	46.9	82.5	142	45.3	37.7	ENSMUSG00000081344	Gm14303	171
10983	ENSMUSG00000041697	-0.14	7.93114	8.53	0.0035	0.23	137	365	433	152	135	ENSMUSG00000041697	Cox6a1	270
16708	ENSMUSG00000081824	-0.14	2.4428	6.73	0.00948	0.349	4.5	6.79	9.65	4.05	2.46	ENSMUSG00000081824	BC002163	319
8983	ENSMUSG00000035504	-0.14	3.71601	6.26	0.0124	0.382	6.85	18.1	25.7	8.43	7.11	ENSMUSG00000035504	Reep6	446
664	ENSMUSG00000004473	-0.14	2.04486	5.44	0.0197	0.441	3.62	5.23	6.95	1.31	3.25	ENSMUSG00000004473	Clec11a	771
8374	ENSMUSG00000033579	-0.139	5.82216	18.7	1.55e-05	0.00845	52.7	77.5	86.1	33.9	32.8	ENSMUSG00000033579	Fa2h	714
8794	ENSMUSG00000034898	-0.139	3.6949	14.5	0.000142	0.0477	14.8	19	15.4	7.99	7.28	ENSMUSG00000034898	Filip1	6
9175	ENSMUSG00000036218	-0.139	2.3369	7.75	0.00537	0.269	6.44	6.35	6.31	1.86	3.76	ENSMUSG00000036218	Pdzrn4	806
12330	ENSMUSG00000048004	-0.139	1.95858	5.48	0.0193	0.436	6.98	3.9	3.35	1.64	2.67	ENSMUSG00000048004	Tmem196	538
15174	ENSMUSG00000068396	-0.138	2.51659	6.51	0.0108	0.365	6.31	5.34	10.2	1.97	4.48	ENSMUSG00000068396	Rpl34-ps1	354
15103	ENSMUSG00000067818	-0.137	3.3414	10.3	0.00134	0.151	11.7	15.5	11.3	4.16	7.52	ENSMUSG00000067818	Myl9	175
18105	ENSMUSG00000089838	-0.137	2.55765	5.49	0.0192	0.436	3.42	10.5	8.75	2.85	4.03	ENSMUSG00000089838	Gm2962	336
17665	ENSMUSG00000086606	-0.137	1.70988	5.12	0.0237	0.46	2.95	4.56	4.89	1.31	2.36	ENSMUSG00000086606	Gm13205	414
15621	ENSMUSG00000072692	-0.136	5.18741	9.79	0.00176	0.17	26.4	43.4	69.2	24.2	19.4	ENSMUSG00000072692	Rpl37rt	294
17494	ENSMUSG00000085957	-0.136	3.64959	9.05	0.00263	0.21	9.4	17.3	21.4	7.44	7.52	ENSMUSG00000085957	Syna	986
19206	ENSMUSG00000097649	-0.136	2.60271	8.1	0.00443	0.259	6.91	6.9	9.26	2.41	4.51	ENSMUSG00000097649	Gm10561	1246
11204	ENSMUSG00000042462	-0.136	2.36921	6.01	0.0143	0.4	3.96	7.57	8.24	2.08	3.86	ENSMUSG00000042462	Dctpp1	77
398	ENSMUSG00000002477	-0.135	5.11231	17.1	3.52e-05	0.0164	34.2	46.7	51	18.6	22.5	ENSMUSG00000002477	Snrpd1	360
1892	ENSMUSG00000019539	-0.135	2.36781	6.81	0.00907	0.345	4.43	6.9	8.36	2.41	3.59	ENSMUSG00000019539	Rcn3	353
18465	ENSMUSG00000092242	-0.135	1.80316	5.96	0.0147	0.402	4.09	4.68	4.25	2.52	1.71	ENSMUSG00000092242	Gm20515	682
2885	ENSMUSG00000021606	-0.134	5.16991	12.8	0.00035	0.0835	28.8	57	51.1	21.7	21.6	ENSMUSG00000021606	Ndufs6	182
16564	ENSMUSG00000081049	-0.134	4.67901	5.32	0.0211	0.443	10.5	46.3	40.9	16.6	14.3	ENSMUSG00000081049	Rps24-ps3	402
639	ENSMUSG00000004263	-0.133	8.39979	7.77	0.00532	0.269	200	469	611	209	200	ENSMUSG00000004263	Atn1	148
14928	ENSMUSG00000065947	-0.133	2.01471	6.01	0.0142	0.4	4.09	4.23	6.95	2.3	2.5	ENSMUSG00000065947	mt-Nd4l	3
5110	ENSMUSG00000026727	-0.132	4.67375	13.5	0.000242	0.0652	22.9	34.4	39.5	16	15	ENSMUSG00000026727	Rsu1	537
14799	ENSMUSG00000064357	-0.132	4.92537	10.4	0.00128	0.148	22.4	52.4	40.4	18.1	18.8	ENSMUSG00000064357	mt-Atp6	3
18978	ENSMUSG00000097216	-0.132	2.31585	7.42	0.00645	0.297	4.9	6.46	7.46	2.74	3.18	ENSMUSG00000097216	4932441J04Rik	4062
4399	ENSMUSG00000025202	-0.132	2.10613	6.67	0.0098	0.353	4.16	5.79	6.31	2.41	2.7	ENSMUSG00000025202	Scd3	2157
12550	ENSMUSG00000049233	-0.132	2.55628	5.88	0.0153	0.408	4.5	8.02	9.91	4.71	2.6	ENSMUSG00000049233	Apoo-ps	276
1737	ENSMUSG00000018459	-0.131	4.28568	15.4	8.68e-05	0.0345	20.2	27.4	26.1	11.7	12	ENSMUSG00000018459	Slc13a3	1553
1406	ENSMUSG00000015092	-0.131	6.4294	8.89	0.00287	0.214	50.9	130	145	55	50.3	ENSMUSG00000015092	Edf1	232
16009	ENSMUSG00000074922	-0.131	4.14268	8.35	0.00387	0.241	12.3	25.3	29.6	8.87	12.4	ENSMUSG00000074922	Fam122a	3
8549	ENSMUSG00000034164	-0.131	1.90937	6.2	0.0128	0.386	4.23	4.9	4.89	1.86	2.53	ENSMUSG00000034164	Emid1	24
3270	ENSMUSG00000022346	-0.131	2.29556	4.67	0.0307	0.499	5.03	6.68	6.69	1.09	4.48	ENSMUSG00000022346	Myc	345
9057	ENSMUSG00000035783	-0.13	4.06744	12.7	0.000373	0.0852	24.2	21.5	17.1	12.2	8.55	ENSMUSG00000035783	Acta2	577
12359	ENSMUSG00000048163	-0.13	4.57499	11.3	0.000784	0.127	20	30.2	40	15.1	14.1	ENSMUSG00000048163	Selplg	1192
14078	ENSMUSG00000059195	-0.13	4.88393	7.05	0.00793	0.325	61.7	28.7	20.1	18.6	17.4	ENSMUSG00000059195	Gm12715	1128
19454	ENSMUSG00000098332	-0.13	2.12149	5.12	0.0237	0.46	3.09	6.01	7.46	2.3	2.91	ENSMUSG00000098332	5031420N21Rik	2639
5269	ENSMUSG00000027009	-0.129	5.20775	14.7	0.000127	0.0448	53.4	38.7	47.1	17.6	27.4	ENSMUSG00000027009	Itga4	993
9727	ENSMUSG00000037971	-0.129	4.99806	12.3	0.000442	0.0937	27	48.3	45.4	17.2	21.9	ENSMUSG00000037971	1110032A03Rik	343
12252	ENSMUSG00000047635	-0.128	3.09296	10.6	0.00114	0.141	9.53	12.1	10.3	5.47	5.03	ENSMUSG00000047635	2810006K23Rik	972
15517	ENSMUSG00000071528	-0.127	6.43993	9.65	0.0019	0.175	56.1	131	140	57.3	50.6	ENSMUSG00000071528	Usmg5	99
1453	ENSMUSG00000015476	-0.127	8.29847	6.81	0.00908	0.345	184	414	586	218	173	ENSMUSG00000015476	Prrt1	314
20081	ENSMUSG00000102938	-0.127	2.61565	4.72	0.0298	0.492	3.56	7.68	12.1	3.72	3.86	ENSMUSG00000102938	RP23-333L19.1	1386
2846	ENSMUSG00000021520	-0.126	5.69677	19.3	1.15e-05	0.0073	58.2	71.8	64.9	29	35.2	ENSMUSG00000021520	Uqcrb	508
10654	ENSMUSG00000040557	-0.126	3.13127	8.43	0.0037	0.236	7.65	12.4	13	4.71	6.02	ENSMUSG00000040557	Wbscr27	341
17444	ENSMUSG00000085782	-0.126	2.95068	6.15	0.0132	0.388	5.77	8.46	15.1	4.71	4.86	ENSMUSG00000085782	Gm15624	1085
12343	ENSMUSG00000048070	-0.126	1.6853	5.09	0.0241	0.466	3.49	3.9	4.5	1.97	1.95	ENSMUSG00000048070	Pirt	3604
2937	ENSMUSG00000021702	-0.125	4.26468	14.4	0.000151	0.049	22	23.7	26.1	13.6	10.6	ENSMUSG00000021702	Thbs4	134
9210	ENSMUSG00000036353	-0.125	4.84723	14.2	0.000165	0.0501	41.3	32.4	33.7	21.2	15	ENSMUSG00000036353	P2ry12	849
2034	ENSMUSG00000020018	-0.125	4.16557	10.9	0.000973	0.132	16.1	23.8	27.4	12.5	10.1	ENSMUSG00000020018	Snrpf	435
2746	ENSMUSG00000021287	-0.125	2.80858	8.93	0.0028	0.214	7.58	8.91	9.65	4.6	4.14	ENSMUSG00000021287	Xrcc3	273
1341	ENSMUSG00000014313	-0.125	7.35784	7.78	0.00528	0.269	94.1	247	274	105	99.8	ENSMUSG00000014313	Cox6c	13
18651	ENSMUSG00000094530	-0.125	2.96163	6.6	0.0102	0.36	5.71	13.6	10	4.82	4.86	ENSMUSG00000094530	Gm21399	600
14578	ENSMUSG00000062997	-0.124	5.97493	10.1	0.00146	0.157	44.8	84.3	107	40.4	38.6	ENSMUSG00000062997	Rpl35	257
2144	ENSMUSG00000020211	-0.124	5.89902	6.65	0.00992	0.354	32	85.3	107	41.4	33.7	ENSMUSG00000020211	Sf3a2	46
17524	ENSMUSG00000086118	-0.124	2.7023	6.31	0.012	0.377	7.92	7.01	9.26	2.3	5.47	ENSMUSG00000086118	Gm14169	2022
13713	ENSMUSG00000056412	-0.124	2.14343	5.86	0.0155	0.409	4.09	6.46	5.92	2.96	2.56	ENSMUSG00000056412	Gm12396	306
12681	ENSMUSG00000049950	-0.124	2.07819	5.55	0.0185	0.429	4.36	5.9	5.4	1.86	3.18	ENSMUSG00000049950	Rpp38	72
625	ENSMUSG00000004096	-0.123	5.43288	17.8	2.47e-05	0.0128	49.1	54	58.5	24.6	29.4	ENSMUSG00000004096	Cwc15	248
2501	ENSMUSG00000020836	-0.123	5.44631	11.6	0.000657	0.116	37.5	59.8	66.1	22.7	31.9	ENSMUSG00000020836	Coro6	2
207	ENSMUSG00000001289	-0.123	6.85151	11	0.000888	0.132	91.1	136	205	70.6	74.6	ENSMUSG00000001289	Pfdn5	32
6504	ENSMUSG00000029402	-0.123	3.14334	8.04	0.00458	0.259	7.85	12.8	12.5	4.49	6.39	ENSMUSG00000029402	Snrnp35	247
9027	ENSMUSG00000035674	-0.123	5.86609	7.49	0.00619	0.291	35.5	75.4	108	39	34.6	ENSMUSG00000035674	Ndufa3	85
7939	ENSMUSG00000032355	-0.122	5.06242	13	0.000314	0.0759	30	47.9	47	21.5	20.8	ENSMUSG00000032355	Mlip	1850
19045	ENSMUSG00000097343	-0.122	2.17083	5.06	0.0245	0.466	5.44	4.23	6.95	1.75	3.62	ENSMUSG00000097343	9030407P20Rik	1542
14682	ENSMUSG00000063694	-0.121	5.33709	13.5	0.000235	0.0642	38.5	63.4	48.9	25.9	25.3	ENSMUSG00000063694	Cycs	149
5665	ENSMUSG00000027848	-0.121	3.94759	12.6	0.000389	0.0865	17.4	20.2	19.8	10.6	9.03	ENSMUSG00000027848	Olfml3	2131
6938	ENSMUSG00000030340	-0.121	3.55639	6.14	0.0132	0.388	8.32	19.5	16.2	9.41	5.71	ENSMUSG00000030340	Scnn1a	524
10731	ENSMUSG00000040759	-0.12	5.0616	12.3	0.000451	0.0941	29.3	46.2	49	21.8	20.7	ENSMUSG00000040759	Cmtm5	210
12240	ENSMUSG00000047557	-0.12	5.11382	11.3	0.000778	0.127	30	43	56.1	22.4	21.7	ENSMUSG00000047557	Lxn	429
5783	ENSMUSG00000028069	-0.12	4.201	11.1	0.000877	0.132	19.7	26.3	22.5	8.98	14.1	ENSMUSG00000028069	Gpatch4	247
12015	ENSMUSG00000046432	-0.12	6.93363	7.7	0.00553	0.274	72.5	177	206	79.9	76.1	ENSMUSG00000046432	Ngfrap1	255
14644	ENSMUSG00000063457	-0.12	7.8402	7.42	0.00646	0.297	138	335	381	149	144	ENSMUSG00000063457	Rps15	7
16082	ENSMUSG00000075514	-0.12	3.33179	5.09	0.0241	0.466	5.97	12.6	19.3	7.01	5.88	ENSMUSG00000075514	Gm13375	524
14101	ENSMUSG00000059361	-0.119	6.21948	11.4	0.000745	0.125	61.2	91	125	45	50.2	ENSMUSG00000059361	Nrsn2	746
15777	ENSMUSG00000073702	-0.118	5.56411	14.4	0.000145	0.0477	52.8	51	71.9	27.6	33	ENSMUSG00000073702	Rpl31	65
14575	ENSMUSG00000062981	-0.118	5.01214	9.79	0.00175	0.17	25.4	42.6	52.1	20.3	21.1	ENSMUSG00000062981	Mrpl42	126
13885	ENSMUSG00000057666	-0.118	7.67678	7.26	0.00704	0.314	125	306	329	148	115	ENSMUSG00000057666	Gapdh	715
16491	ENSMUSG00000080242	-0.118	2.93789	4.9	0.0269	0.48	4.63	12.6	11.5	5.69	4.24	ENSMUSG00000080242	Gm15487	465
12586	ENSMUSG00000049422	-0.118	7.13853	4.78	0.0288	0.489	59.1	220	245	102	79.7	ENSMUSG00000049422	Chchd10	131
7968	ENSMUSG00000032398	-0.117	3.77467	9.65	0.00189	0.175	13.6	15.8	21.4	8.76	8.82	ENSMUSG00000032398	Snapc5	414
10141	ENSMUSG00000039062	-0.117	2.34465	5.88	0.0153	0.408	4.83	6.12	7.85	3.17	3.28	ENSMUSG00000039062	Anpep	47
16425	ENSMUSG00000079480	-0.117	3.10872	5.89	0.0153	0.408	7.05	10.2	14.8	7.01	4.31	ENSMUSG00000079480	Pin4	174
4449	ENSMUSG00000025290	-0.116	6.7672	19.1	1.26e-05	0.00778	127	125	151	67.7	73.2	ENSMUSG00000025290	Rps24	360
12974	ENSMUSG00000051579	-0.116	5.25707	14.5	0.000138	0.0477	42.6	49.4	49.7	21.1	28.1	ENSMUSG00000051579	Tceal8	27
12712	ENSMUSG00000050121	-0.116	4.70075	13.7	0.000213	0.0617	31.5	35.2	29.3	15.3	18.2	ENSMUSG00000050121	Opalin	1329
16123	ENSMUSG00000076441	-0.116	4.02658	10.4	0.00125	0.148	16	22	22.4	9.2	11.7	ENSMUSG00000076441	Ass1	160
19761	ENSMUSG00000101249	-0.116	5.40373	5.3	0.0213	0.445	74.1	30.1	51.9	15.4	39.1	ENSMUSG00000101249	Gm29216	492
11642	ENSMUSG00000044519	-0.116	2.48844	4.95	0.0261	0.475	7.52	6.46	6.43	1.86	4.99	ENSMUSG00000044519	Zfp488	3121
2480	ENSMUSG00000020803	-0.115	4.43035	9.75	0.00179	0.171	19.3	27.1	33.5	15.4	12.7	ENSMUSG00000020803	Txndc17	425
12256	ENSMUSG00000047643	-0.115	3.21281	9.1	0.00256	0.207	11.6	11.1	11.2	6.57	5.54	ENSMUSG00000047643	Gm5454	1455
771	ENSMUSG00000005373	-0.115	2.22046	5.06	0.0245	0.466	4.16	6.46	6.56	2.41	3.45	ENSMUSG00000005373	Mlxipl	250
5313	ENSMUSG00000027168	-0.114	3.03928	8.52	0.00352	0.23	10.3	8.91	10.9	5.15	5.47	ENSMUSG00000027168	Pax6	389
6723	ENSMUSG00000029819	-0.114	5.13614	7.95	0.00481	0.264	25.5	46.9	57.8	26.1	20	ENSMUSG00000029819	Npy	180
18585	ENSMUSG00000093674	-0.114	6.41283	6.97	0.00829	0.33	50.5	117	147	55.6	55.8	ENSMUSG00000093674	Rpl41	498
9478	ENSMUSG00000037217	-0.114	9.84027	5.65	0.0174	0.419	648	1250	1490	611	588	ENSMUSG00000037217	Syn1	959
7343	ENSMUSG00000031245	-0.113	4.04214	10.9	0.000958	0.132	17.1	21.7	21.9	10.1	11.4	ENSMUSG00000031245	Hmgn5	575
5093	ENSMUSG00000026688	-0.113	5.91857	9.84	0.00171	0.168	46.2	83.4	93.5	42	37.4	ENSMUSG00000026688	Mgst3	537
3528	ENSMUSG00000022820	-0.113	4.36315	8.94	0.00278	0.214	17.5	28.3	30.2	15.2	11.9	ENSMUSG00000022820	Ndufb4	119
12451	ENSMUSG00000048644	-0.113	8.3054	6.23	0.0125	0.383	193	430	543	215	200	ENSMUSG00000048644	Ctxn1	733
1899	ENSMUSG00000019647	-0.112	5.72328	14.2	0.000164	0.0501	55.8	67.6	71.3	29.9	39.4	ENSMUSG00000019647	Sema6a	548
10940	ENSMUSG00000041559	-0.112	4.27869	10.4	0.00129	0.148	19.6	27.2	24.7	10.6	14.7	ENSMUSG00000041559	Fmod	194
7682	ENSMUSG00000031872	-0.112	3.73986	7.25	0.00711	0.314	10.9	17.1	21.2	9.74	7.9	ENSMUSG00000031872	Bean1	1825
15805	ENSMUSG00000073910	-0.112	2.71331	6.35	0.0117	0.375	9.2	6.35	8.24	3.5	4.89	ENSMUSG00000073910	Mob3b	790
20307	ENSMUSG00000103749	-0.112	2.26395	5.82	0.0158	0.41	5.71	5.68	6.05	2.85	3.32	ENSMUSG00000103749	Pcdhgb5	4569
16044	ENSMUSG00000075268	-0.112	4.94177	5.2	0.0225	0.455	16.4	42.8	54.3	18.8	21.7	ENSMUSG00000075268	Gm10819	561
10317	ENSMUSG00000039568	-0.112	7.3491	4.89	0.027	0.48	79.4	220	302	122	93.2	ENSMUSG00000039568	Ubald1	310
16330	ENSMUSG00000078974	-0.111	3.76554	8.88	0.00289	0.214	13.5	19.6	16.9	7.99	9.81	ENSMUSG00000078974	Sec61g	381
11155	ENSMUSG00000042312	-0.111	3.74133	5.89	0.0152	0.408	11.2	15	23	11.3	6.63	ENSMUSG00000042312	S100a13	85
3071	ENSMUSG00000021958	-0.111	2.52337	5.72	0.0167	0.414	5.77	6.68	8.62	3.07	4.31	ENSMUSG00000021958	Pinx1	235
9717	ENSMUSG00000037940	-0.111	2.73684	5.08	0.0242	0.466	9.67	8.57	5.79	2.74	5.68	ENSMUSG00000037940	Inpp4b	217
10405	ENSMUSG00000039824	-0.111	3.65379	5.01	0.0252	0.467	8.66	14.4	23.5	9.96	6.8	ENSMUSG00000039824	Myl6b	298
5969	ENSMUSG00000028443	-0.11	3.04005	8.04	0.00457	0.259	9.6	10.4	10	4.93	5.81	ENSMUSG00000028443	Nudt2	364
12473	ENSMUSG00000048758	-0.11	4.65028	6.74	0.00942	0.349	18	31.4	43	18.1	15.4	ENSMUSG00000048758	Rpl29	118
17595	ENSMUSG00000086363	-0.11	2.51536	6.15	0.0132	0.388	5.84	7.79	7.21	3.61	3.86	ENSMUSG00000086363	A330102I10Rik	394
15909	ENSMUSG00000074506	-0.11	2.57231	5.83	0.0158	0.41	6.04	6.46	9.26	4.16	3.69	ENSMUSG00000074506	Gm10705	461
20333	ENSMUSG00000103839	-0.11	2.35019	5.56	0.0183	0.428	6.64	5.57	6.18	2.74	3.8	ENSMUSG00000103839	RP24-191N24.2	2623
15451	ENSMUSG00000071042	-0.11	3.3668	5.33	0.021	0.442	18.3	10.7	8.11	5.36	8.03	ENSMUSG00000071042	Rasgrp3	2192
15172	ENSMUSG00000068391	-0.11	3.15815	4.98	0.0256	0.47	7.18	10.9	14.8	3.83	7.69	ENSMUSG00000068391	Chrac1	1942
6204	ENSMUSG00000028861	-0.109	4.8554	7.79	0.00524	0.269	22.8	34.7	48.8	18.3	20.2	ENSMUSG00000028861	Mrps15	4
3824	ENSMUSG00000024038	-0.109	5.96591	6.89	0.00868	0.339	40.6	78.7	110	43.1	40.3	ENSMUSG00000024038	Ndufv3	217
8443	ENSMUSG00000033809	-0.109	3.37896	5.67	0.0173	0.418	8.46	13.4	16.5	4.93	8.62	ENSMUSG00000033809	Alg3	148
12647	ENSMUSG00000049751	-0.108	4.55725	9.22	0.0024	0.2	23.7	27.4	35.3	12.5	18.6	ENSMUSG00000049751	Rpl36al	75
17004	ENSMUSG00000083621	-0.108	4.7485	8.4	0.00376	0.237	21.7	34.8	42.1	17.4	18.5	ENSMUSG00000083621	Gm14586	408
19568	ENSMUSG00000099681	-0.108	2.82819	5.96	0.0146	0.402	7.32	9.58	9.01	3.39	5.78	ENSMUSG00000099681	1700052K11Rik	3708
9674	ENSMUSG00000037805	-0.108	6.506	5.35	0.0207	0.442	49.1	116	168	59.4	62.5	ENSMUSG00000037805	Rpl10a	198
6339	ENSMUSG00000029088	-0.107	5.76303	11.1	0.000871	0.132	61.4	62.5	74.6	27.6	45	ENSMUSG00000029088	Kcnip4	180
11303	ENSMUSG00000042750	-0.107	7.37706	8.92	0.00282	0.214	128	212	267	109	115	ENSMUSG00000042750	Bex2	249
19565	ENSMUSG00000099647	-0.107	3.67014	7.02	0.00804	0.325	10.7	17.8	18.1	7.77	9.16	ENSMUSG00000099647	Gm5776	321
13949	ENSMUSG00000058174	-0.107	2.98625	6.65	0.0099	0.354	8.19	9.91	10.8	4.16	6.19	ENSMUSG00000058174	Gm5148	1767
14486	ENSMUSG00000062309	-0.107	3.77915	6.22	0.0126	0.384	10.7	20.4	19.2	10.8	7.76	ENSMUSG00000062309	Rpp25	611
13941	ENSMUSG00000058126	-0.107	3.46706	5.53	0.0187	0.43	10	14.1	16.3	4.6	9.85	ENSMUSG00000058126	Tpm3-rs7	1291
8469	ENSMUSG00000033916	-0.106	5.85851	12.7	0.000367	0.0852	56.8	75.6	79.5	35.3	42.7	ENSMUSG00000033916	Chmp2a	69
13354	ENSMUSG00000054034	-0.106	5.86031	11.2	0.000828	0.131	52.4	79.2	80.7	35.3	42.9	ENSMUSG00000054034	Tceal5	26
9942	ENSMUSG00000038510	-0.106	3.74342	8.73	0.00312	0.22	16.4	16.3	16.1	7.33	10.4	ENSMUSG00000038510	Rpf2	18
15279	ENSMUSG00000069682	-0.106	4.22681	8.73	0.00312	0.22	20.2	19.3	28.7	14.3	11.1	ENSMUSG00000069682	Gm10275	495
84	ENSMUSG00000000552	-0.106	6.15183	6.37	0.0116	0.374	43.5	99.2	117	48.1	48	ENSMUSG00000000552	Zfp385a	1100
14100	ENSMUSG00000059355	-0.106	4.88196	5.79	0.0162	0.412	19.3	35.6	53	19.5	20.2	ENSMUSG00000059355	Wdr83os	334
8559	ENSMUSG00000034192	-0.106	3.22443	5.19	0.0227	0.457	7.05	11.9	15.3	5.15	7.25	ENSMUSG00000034192	Lsm3	434
9479	ENSMUSG00000037221	-0.106	3.9659	5.03	0.0249	0.466	10.5	18.5	28.3	9.09	11.9	ENSMUSG00000037221	Mospd3	68
19591	ENSMUSG00000099881	-0.105	3.60751	8.33	0.00389	0.241	14.9	12.8	16.5	7.88	8.51	ENSMUSG00000099881	2810013P06Rik	2137
13419	ENSMUSG00000054459	-0.105	9.07594	6.83	0.00896	0.345	440	715	812	360	371	ENSMUSG00000054459	Vsnl1	1060
2272	ENSMUSG00000020439	-0.105	3.01703	5.37	0.0205	0.441	8.59	8.13	12.7	3.72	6.87	ENSMUSG00000020439	Smtn	39
15653	ENSMUSG00000072940	-0.105	3.53427	5.36	0.0205	0.441	9.8	12.2	20.3	6.13	9.3	ENSMUSG00000072940	Gm10443	210
16355	ENSMUSG00000079084	-0.105	3.30648	5.39	0.0203	0.441	15.1	11	9.39	4.38	8.62	ENSMUSG00000079084	Ccdc82	102
6151	ENSMUSG00000028773	-0.104	5.19379	12.5	0.0004	0.0877	39.1	46.3	47.7	23.9	25.8	ENSMUSG00000028773	Fabp3	238
4031	ENSMUSG00000024426	-0.104	6.17134	9.19	0.00243	0.201	59	88.2	115	49	49.2	ENSMUSG00000024426	Atat1	36
4834	ENSMUSG00000026179	-0.104	7.90641	6.11	0.0134	0.389	155	310	407	158	169	ENSMUSG00000026179	Pnkd	3599
18673	ENSMUSG00000094840	-0.104	3.65733	4.88	0.0272	0.481	9.33	14.4	22.4	6.9	10.1	ENSMUSG00000094840	A630081J09Rik	1224
4333	ENSMUSG00000025066	-0.103	6.48224	15.6	7.64e-05	0.0331	96.1	110	119	63.9	58.1	ENSMUSG00000025066	Sfr1	570
4131	ENSMUSG00000024646	-0.103	4.961	11.9	0.000554	0.107	34.4	37	41.6	21.2	21.3	ENSMUSG00000024646	Cyb5a	362
1425	ENSMUSG00000015224	-0.103	4.42971	11.1	0.000849	0.132	25.3	26.5	26.3	14.7	14.7	ENSMUSG00000015224	Cyp2j9	1442
19799	ENSMUSG00000101609	-0.103	6.49654	10	0.00152	0.16	94.6	111	123	44	78.9	ENSMUSG00000101609	Kcnq1ot1	84395
14617	ENSMUSG00000063297	-0.103	4.82458	9.03	0.00266	0.21	40.4	31.4	30.8	15.1	23.2	ENSMUSG00000063297	Luzp2	3
3331	ENSMUSG00000022441	-0.103	3.0929	5.7	0.017	0.416	8.86	10.2	11.8	3.94	7.32	ENSMUSG00000022441	Efcab6	51
8298	ENSMUSG00000033307	-0.103	6.17963	5.48	0.0192	0.436	41.7	103	119	53.5	45.7	ENSMUSG00000033307	Mif	124
4195	ENSMUSG00000024792	-0.103	4.23804	5.11	0.0238	0.462	11.7	25.8	31.3	13	12.8	ENSMUSG00000024792	Zfpl1	8
7763	ENSMUSG00000032011	-0.103	9.49043	4.81	0.0283	0.487	481	962	1170	502	481	ENSMUSG00000032011	Thy1	1128
5186	ENSMUSG00000026851	-0.102	6.14123	12.6	0.00038	0.0852	69.2	97.2	89.7	46.5	50.1	ENSMUSG00000026851	BC005624	640
13388	ENSMUSG00000054302	-0.102	5.37475	11.9	0.000565	0.107	45.7	48.2	56.5	25.9	30.8	ENSMUSG00000054302	Eapp	127
9166	ENSMUSG00000036192	-0.102	4.70801	9.81	0.00173	0.17	37.9	26.5	29.9	17.6	18.2	ENSMUSG00000036192	Rorb	2003
13677	ENSMUSG00000056158	-0.102	6.14118	9.64	0.0019	0.175	58.5	96.1	101	50.5	46.5	ENSMUSG00000056158	Car10	1411
8968	ENSMUSG00000035441	-0.102	4.71667	9.13	0.00252	0.206	24.7	39.1	31.5	18.7	17.3	ENSMUSG00000035441	Myo1d	1062
11850	ENSMUSG00000045573	-0.102	4.52384	9.04	0.00264	0.21	25.4	24.2	33.7	17.7	13.9	ENSMUSG00000045573	Penk	2
2111	ENSMUSG00000020150	-0.102	3.66531	6.24	0.0125	0.383	10.5	17.9	17.6	9.52	7.93	ENSMUSG00000020150	Gamt	258
1764	ENSMUSG00000018589	-0.102	3.60529	5.95	0.0147	0.402	15.1	9.69	19.2	7.55	8.96	ENSMUSG00000018589	Glra2	1267
12417	ENSMUSG00000048481	-0.102	5.29674	5.64	0.0175	0.42	25.1	50.4	67.3	27.9	26.1	ENSMUSG00000048481	Mypop	605
12198	ENSMUSG00000047361	-0.102	2.73939	4.83	0.028	0.484	7.45	10.6	5.92	3.61	5.27	ENSMUSG00000047361	Gm973	194
7618	ENSMUSG00000031775	-0.101	5.53688	9.98	0.00158	0.164	43.3	65.1	59.8	28.1	35.5	ENSMUSG00000031775	Pllp	1268
19625	ENSMUSG00000100147	-0.101	3.84146	8.28	0.00401	0.244	18.9	16.4	16.3	8.65	10.9	ENSMUSG00000100147	1700047M11Rik	319
3357	ENSMUSG00000022490	-0.101	6.27257	6.14	0.0132	0.389	50.1	99.9	130	58.1	48.5	ENSMUSG00000022490	Ppp1r1a	665
8335	ENSMUSG00000033429	-0.101	4.03913	5.89	0.0153	0.408	12.1	25.3	22.3	11.9	10.7	ENSMUSG00000033429	Mcee	134
3683	ENSMUSG00000023224	-0.101	3.16147	5.56	0.0184	0.428	8.12	13.7	10.6	4.93	7.11	ENSMUSG00000023224	Serping1	514
9445	ENSMUSG00000037108	-0.101	2.60792	5.56	0.0184	0.428	6.91	7.35	7.59	3.72	4.48	ENSMUSG00000037108	Zcwpw1	168
14167	ENSMUSG00000059851	-0.101	4.33632	5.55	0.0185	0.429	14.9	26.4	32	10.8	16.8	ENSMUSG00000059851	Suv420h2	127
5598	ENSMUSG00000027694	-0.101	2.90052	5.45	0.0196	0.441	10.1	7.9	8.62	3.72	6.22	ENSMUSG00000027694	Gm8325	423
11860	ENSMUSG00000045625	-0.101	2.81403	5.14	0.0233	0.46	6.24	10.9	8.24	4.6	4.96	ENSMUSG00000045625	Pigz	124
114	ENSMUSG00000000740	-0.1	6.71176	6.7	0.00963	0.352	70.3	141	168	74.9	70.2	ENSMUSG00000000740	Rpl13	1347
730	ENSMUSG00000004994	-0.1	3.60855	5.41	0.0201	0.441	10.5	14.6	19.2	6.35	10.2	ENSMUSG00000004994	Ccdc130	182
9950	ENSMUSG00000038524	-0.1	2.66594	4.75	0.0293	0.49	5.57	8.24	9.14	3.61	4.92	ENSMUSG00000038524	Fchsd1	69
7561	ENSMUSG00000031661	-0.0998	3.51683	6.07	0.0138	0.394	9.6	15.3	16.6	7.23	8.44	ENSMUSG00000031661	Nkd1	2735
14047	ENSMUSG00000058922	-0.0996	3.76635	6.12	0.0133	0.389	22.1	14.1	12.2	8.87	9.81	ENSMUSG00000058922	Gm10052	960
7736	ENSMUSG00000031970	-0.0995	2.97581	5.98	0.0145	0.402	8.86	8.35	11.1	4.6	6.05	ENSMUSG00000031970	Dbndd1	994
14516	ENSMUSG00000062542	-0.0995	3.14351	5.93	0.0149	0.404	11.3	9.58	10.8	4.49	7.39	ENSMUSG00000062542	Syt9	2134
5087	ENSMUSG00000026676	-0.0994	3.97139	6.8	0.00909	0.345	14.5	18.7	23.5	8.98	12.5	ENSMUSG00000026676	Ccdc3	1690
5847	ENSMUSG00000028187	-0.0992	3.1719	5.89	0.0152	0.408	8.66	12.1	11.7	5.04	7.18	ENSMUSG00000028187	Rpf1	186
135	ENSMUSG00000000876	-0.099	3.84903	7.52	0.00612	0.289	13.8	18.7	19.4	10.4	9.57	ENSMUSG00000000876	Pxmp4	222
11994	ENSMUSG00000046329	-0.0987	9.24572	5.72	0.0167	0.414	509	722	959	430	415	ENSMUSG00000046329	Slc25a23	1999
14377	ENSMUSG00000061474	-0.0981	3.72336	4.93	0.0263	0.475	10.7	13.9	23.2	10.3	8.17	ENSMUSG00000061474	Mrps36	230
4211	ENSMUSG00000024827	-0.0978	5.00633	11.1	0.000861	0.132	39.5	37.7	38.3	20.3	24.3	ENSMUSG00000024827	Gldc	518
5970	ENSMUSG00000028444	-0.0978	6.45347	5.27	0.0217	0.448	51.9	116	148	66.6	55.9	ENSMUSG00000028444	Cntfr	90
6583	ENSMUSG00000029536	-0.0977	5.14838	7.15	0.0075	0.32	28.8	45.5	53.5	28.2	21.4	ENSMUSG00000029536	Gatc	1297
15771	ENSMUSG00000073676	-0.0971	5.10989	5.68	0.0172	0.417	23	49.1	52.5	23.2	25	ENSMUSG00000073676	Hspe1	865
2533	ENSMUSG00000020889	-0.0969	7.14552	5.91	0.0151	0.406	91.3	194	224	109	89.6	ENSMUSG00000020889	Nr1d1	542
5341	ENSMUSG00000027210	-0.0967	5.92733	13	0.000306	0.075	68.5	77.7	72.6	40.1	45	ENSMUSG00000027210	Meis2	92
9096	ENSMUSG00000035934	-0.0967	5.52136	9.53	0.00202	0.18	42.2	63.4	59.7	33.5	30.9	ENSMUSG00000035934	Pknox2	95
16388	ENSMUSG00000079316	-0.0965	4.37263	9.31	0.00228	0.197	22.5	24.6	27.3	14.2	14.7	ENSMUSG00000079316	Rab9	30
7394	ENSMUSG00000031355	-0.0965	3.18315	6.6	0.0102	0.36	11.4	10.4	10.6	6.35	6.29	ENSMUSG00000031355	Arhgap6	1424
11057	ENSMUSG00000041939	-0.0965	3.8523	5.79	0.0161	0.412	11.6	19.6	20.8	9.09	11	ENSMUSG00000041939	Mvk	226
19933	ENSMUSG00000102428	-0.0962	4.2653	8.58	0.00339	0.226	19.6	24.2	25.3	12.2	14.6	ENSMUSG00000102428	PCDHGA12	4352
6242	ENSMUSG00000028927	-0.0958	5.5148	11.5	0.000708	0.122	51.3	59.6	53.1	33.4	30.9	ENSMUSG00000028927	Padi2	45
15200	ENSMUSG00000068706	-0.0955	4.36476	6.38	0.0115	0.374	16.7	25.7	31.7	15	14	ENSMUSG00000068706	Gm10250	51
12514	ENSMUSG00000048988	-0.0954	5.34509	6.82	0.00902	0.345	31.5	57.6	57	25.2	31.9	ENSMUSG00000048988	Elfn1	982
1155	ENSMUSG00000009687	-0.0953	3.602	5.14	0.0234	0.46	10.5	16.1	16.9	10.6	6.67	ENSMUSG00000009687	Fxyd5	287
7666	ENSMUSG00000031843	-0.0952	3.57938	5.42	0.0199	0.441	10.2	16	16.7	6.9	9.68	ENSMUSG00000031843	Mphosph6	541
8725	ENSMUSG00000034701	-0.095	4.50635	7.96	0.00479	0.264	30.5	21.2	29.6	14.7	17.2	ENSMUSG00000034701	Neurod1	1443
10882	ENSMUSG00000041329	-0.095	9.4505	5.05	0.0247	0.466	579	846	1090	495	493	ENSMUSG00000041329	Atp1b2	187
12561	ENSMUSG00000049299	-0.0948	4.62687	6.74	0.00941	0.349	20.1	33.1	35.5	17.8	17	ENSMUSG00000049299	Trappc1	409
16093	ENSMUSG00000075590	-0.0947	7.63402	9.13	0.00252	0.206	176	254	283	140	141	ENSMUSG00000075590	Nrbp2	1481
8917	ENSMUSG00000035277	-0.0945	4.29765	5.19	0.0228	0.457	13.9	26.8	30	12.2	15.5	ENSMUSG00000035277	Arx	954
15963	ENSMUSG00000074749	-0.0944	3.66728	6.33	0.0119	0.376	14.5	16.7	14.2	7.01	10.6	ENSMUSG00000074749	Kiz	136
2711	ENSMUSG00000021241	-0.0944	4.18703	6.26	0.0123	0.382	17.9	18.9	28.6	10.5	14.9	ENSMUSG00000021241	Isca2	372
4069	ENSMUSG00000024517	-0.0943	4.09231	5.31	0.0212	0.444	12.8	22.9	25.5	13.6	10.6	ENSMUSG00000024517	Grp	308
3261	ENSMUSG00000022329	-0.0942	4.47051	8.71	0.00316	0.22	27.9	26.5	24.8	13.6	17.5	ENSMUSG00000022329	Stk3	119
11225	ENSMUSG00000042520	-0.0941	7.48963	8.63	0.00331	0.224	154	225	266	128	126	ENSMUSG00000042520	Ubap2l	574
1995	ENSMUSG00000019927	-0.094	5.85348	8.21	0.00416	0.247	48.7	74.9	83.5	44	38	ENSMUSG00000019927	Ube2d1	602
14161	ENSMUSG00000059824	-0.094	6.09568	6.44	0.0112	0.372	48.9	102	94.3	53.1	43.9	ENSMUSG00000059824	Dbp	232
9070	ENSMUSG00000035845	-0.0936	3.60845	5.91	0.0151	0.406	11	15.8	16.9	7.99	9.13	ENSMUSG00000035845	Alg12	23
14956	ENSMUSG00000066189	-0.0935	6.31744	8.84	0.00294	0.215	67.9	99.6	118	57.5	55.7	ENSMUSG00000066189	Cacng3	356
365	ENSMUSG00000002279	-0.093	4.27937	5.85	0.0156	0.409	15.2	25.2	29.2	12.6	14.8	ENSMUSG00000002279	Lmf1	333
3206	ENSMUSG00000022216	-0.0928	4.78742	5.34	0.0208	0.442	19.2	39.1	40.7	18.4	20.8	ENSMUSG00000022216	Psme1	229
9732	ENSMUSG00000037984	-0.0927	7.27499	12.3	0.000442	0.0937	182	178	194	101	120	ENSMUSG00000037984	Neurod6	819
7299	ENSMUSG00000031149	-0.0927	5.98518	9.92	0.00164	0.166	59.5	76.8	90.2	45.3	44.8	ENSMUSG00000031149	Praf2	657
4672	ENSMUSG00000025869	-0.0927	4.04289	5.39	0.0203	0.441	13.1	20.8	25.1	13.1	10.4	ENSMUSG00000025869	Nop16	186
7792	ENSMUSG00000032060	-0.0926	6.46263	8.07	0.0045	0.259	69.7	121	125	62.7	62.9	ENSMUSG00000032060	Cryab	138
13584	ENSMUSG00000055553	-0.0925	4.48717	6.26	0.0124	0.382	18.3	29.7	32.3	14.6	17.2	ENSMUSG00000055553	Kxd1	991
7405	ENSMUSG00000031375	-0.0921	4.62926	5.06	0.0245	0.466	19.3	38.3	30.8	21.8	13.7	ENSMUSG00000031375	Bgn	113
2567	ENSMUSG00000020935	-0.092	5.73993	5.8	0.016	0.412	38.1	66	87	39.3	37	ENSMUSG00000020935	Dcakd	160
19713	ENSMUSG00000100801	-0.0918	6.17997	8.83	0.00296	0.215	65.7	86	107	54.8	48.8	ENSMUSG00000100801	Gm15459	1941
18904	ENSMUSG00000097059	-0.0917	3.75586	5.67	0.0173	0.418	11.8	16.4	20.1	9.41	9.78	ENSMUSG00000097059	Fam120aos	1113
11733	ENSMUSG00000044986	-0.0915	3.90462	5.26	0.0218	0.448	12.9	16.6	24.1	9.52	11.7	ENSMUSG00000044986	Tst	176
13809	ENSMUSG00000057113	-0.0913	6.71468	11.7	0.000641	0.115	128	118	128	66.6	83.6	ENSMUSG00000057113	Npm1	79
4650	ENSMUSG00000025794	-0.091	6.49318	8.3	0.00396	0.242	73.6	121	127	62.2	66.9	ENSMUSG00000025794	Rpl14	259
3475	ENSMUSG00000022724	-0.091	3.53803	6.54	0.0106	0.362	13.8	13.8	13.5	7.66	8.79	ENSMUSG00000022724	Mina	329
4133	ENSMUSG00000024650	-0.0908	2.80231	4.7	0.0301	0.495	6.78	8.68	9.26	5.15	4.79	ENSMUSG00000024650	Slc22a6	2088
9349	ENSMUSG00000036845	-0.0906	4.10437	5.75	0.0165	0.413	14.5	20.5	26.4	12.4	12.2	ENSMUSG00000036845	Lin37	93
9377	ENSMUSG00000036908	-0.0906	3.51103	4.77	0.0289	0.49	11.1	14.7	14.8	5.58	10.4	ENSMUSG00000036908	Unc93b1	713
16639	ENSMUSG00000081406	-0.0905	4.19177	7.57	0.00595	0.286	18.6	21.8	24.6	13.5	12.7	ENSMUSG00000081406	Rps6-ps4	750
1247	ENSMUSG00000011382	-0.0904	3.54249	5.97	0.0145	0.402	11.8	16	13.5	7.88	8.68	ENSMUSG00000011382	Dhdh	123
13048	ENSMUSG00000052139	-0.0899	4.74971	6.31	0.012	0.377	23.9	31.1	40.9	16.5	21.9	ENSMUSG00000052139	Bre	166
18509	ENSMUSG00000092607	-0.0897	4.47245	6.78	0.0092	0.345	21.1	28.6	29.3	13.4	18.3	ENSMUSG00000092607	Scnm1	66
7538	ENSMUSG00000031617	-0.0896	6.20586	10.8	0.00104	0.135	86.4	86.3	89.8	46.1	60	ENSMUSG00000031617	Tmem184c	157
16538	ENSMUSG00000080893	-0.0896	3.93033	5.26	0.0219	0.448	12.8	17.7	23.8	10.3	11.5	ENSMUSG00000080893	Gm15920	402
10560	ENSMUSG00000040282	-0.0893	2.83403	4.82	0.0282	0.487	8.26	7.46	9.39	4.82	5.3	ENSMUSG00000040282	BC052040	1640
5517	ENSMUSG00000027533	-0.0889	5.42605	9.2	0.00242	0.201	46.4	47.3	58.9	29.6	32.4	ENSMUSG00000027533	Fabp5	269
13605	ENSMUSG00000055720	-0.0882	6.18791	5.2	0.0226	0.455	50	91.9	117	58.8	47	ENSMUSG00000055720	Ubl7	118
14170	ENSMUSG00000059857	-0.0881	5.7084	10.1	0.00145	0.157	66.2	63.8	55.1	38.3	37.5	ENSMUSG00000059857	Ntng1	3
14379	ENSMUSG00000061479	-0.088	5.96276	5.54	0.0186	0.429	43.4	81.5	96.6	47.6	42.9	ENSMUSG00000061479	Snrpa	67
4019	ENSMUSG00000024403	-0.0876	8.99122	5.17	0.023	0.457	426	631	748	371	369	ENSMUSG00000024403	Atp6v1g2	851
8273	ENSMUSG00000033208	-0.0875	6.2755	10.6	0.00114	0.141	79.9	96.8	97.9	53.9	58.6	ENSMUSG00000033208	S100b	1091
5726	ENSMUSG00000027977	-0.0875	5.27062	8.9	0.00285	0.214	50.1	41.5	44.8	30.3	25.9	ENSMUSG00000027977	Ndst3	80
14601	ENSMUSG00000063200	-0.0875	4.90257	6.02	0.0142	0.4	23.8	41.8	40.5	22.3	21.1	ENSMUSG00000063200	Nol7	1017
15384	ENSMUSG00000070532	-0.0872	2.99009	4.96	0.0259	0.473	8.46	10.6	8.88	5.69	5.74	ENSMUSG00000070532	1700084C01Rik	213
5317	ENSMUSG00000027175	-0.0871	4.71908	5.17	0.023	0.457	35.6	34	23.3	13.5	24.4	ENSMUSG00000027175	Tcp11l1	252
12083	ENSMUSG00000046753	-0.0868	4.14157	6.35	0.0118	0.375	20.9	22	19.3	10.2	15.1	ENSMUSG00000046753	Ccdc66	104
15310	ENSMUSG00000069919	-0.0868	3.38128	5.11	0.0237	0.461	11.1	12.7	13	6.02	8.82	ENSMUSG00000069919	Hba-a1	176
14150	ENSMUSG00000059742	-0.0867	6.42813	8.93	0.00281	0.214	123	91.9	89.6	54.5	70.8	ENSMUSG00000059742	Kcnh7	818
8912	ENSMUSG00000035268	-0.0867	5.6413	5.56	0.0184	0.428	38.8	56.4	81.7	33.2	39.4	ENSMUSG00000035268	Pkig	616
14114	ENSMUSG00000059439	-0.0864	5.8391	5.99	0.0144	0.402	50.9	66.2	85.6	31.6	51.5	ENSMUSG00000059439	Bcas3	106
896	ENSMUSG00000006335	-0.0863	4.06669	5.05	0.0246	0.466	13.9	20.2	25.3	10.8	13.4	ENSMUSG00000006335	Tfpt	76
360	ENSMUSG00000002250	-0.0863	4.66845	4.76	0.0291	0.49	18.3	32.8	39	17.5	19.5	ENSMUSG00000002250	Ppard	80
418	ENSMUSG00000002658	-0.0862	5.94671	7.65	0.00568	0.278	55.6	76.5	86.2	39	50.8	ENSMUSG00000002658	Gtf2f1	22
9722	ENSMUSG00000037958	-0.086	4.23191	6.82	0.00901	0.345	20.3	22	24.1	11.6	15.5	ENSMUSG00000037958	Ccdc55	507
11759	ENSMUSG00000045092	-0.0859	6.66544	11	0.00093	0.132	121	119	119	80.2	68.4	ENSMUSG00000045092	S1pr1	1362
5468	ENSMUSG00000027430	-0.0859	5.0195	7.85	0.00509	0.269	31.7	38.6	44.3	23.6	23.7	ENSMUSG00000027430	Dtd1	65
11648	ENSMUSG00000044550	-0.0856	6.25591	10.2	0.00142	0.157	79.7	94.6	95.6	58.6	53.4	ENSMUSG00000044550	Tceal3	26
1706	ENSMUSG00000018287	-0.0856	5.17595	6.53	0.0106	0.363	31.1	43.6	53.1	25.7	27.1	ENSMUSG00000018287	Spag7	9
14383	ENSMUSG00000061518	-0.0855	6.91875	6.06	0.0139	0.395	103	125	199	100	77.3	ENSMUSG00000061518	Cox5b	190
3332	ENSMUSG00000022442	-0.0855	5.10711	5.82	0.0159	0.411	27.4	45.5	49	23.1	27.2	ENSMUSG00000022442	Ttll1	62
12912	ENSMUSG00000051255	-0.0852	3.45835	4.92	0.0265	0.478	15.4	10.6	12.4	7.01	8.86	ENSMUSG00000051255	Gm6563	232
7846	ENSMUSG00000032193	-0.0849	4.28386	7.11	0.00765	0.323	21.9	21.7	25	12.8	15.5	ENSMUSG00000032193	Ldlr	1740
15471	ENSMUSG00000071180	-0.0848	5.17261	7.04	0.00795	0.325	49.9	40.9	36.2	22.2	30.4	ENSMUSG00000071180	Smim15	1460
13743	ENSMUSG00000056629	-0.0845	5.66473	4.92	0.0266	0.478	36.1	61.3	81.7	40	34.7	ENSMUSG00000056629	Fkbp2	132
3647	ENSMUSG00000023055	-0.0844	6.82963	5.04	0.0248	0.466	80.4	145	176	70	97.2	ENSMUSG00000023055	Calcoco1	306
9350	ENSMUSG00000036850	-0.0843	5.29001	6.27	0.0123	0.382	33.1	48.2	56.7	30.4	27.1	ENSMUSG00000036850	Mrpl41	108
10867	ENSMUSG00000041272	-0.0842	4.09037	6.34	0.0118	0.376	17.7	22.5	19.7	13.6	11.5	ENSMUSG00000041272	Tox	2454
2599	ENSMUSG00000021010	-0.0842	3.81532	5.73	0.0167	0.414	18.5	15	15.7	9.2	11.3	ENSMUSG00000021010	Npas3	3101
8607	ENSMUSG00000034321	-0.0841	3.80701	5.79	0.0161	0.412	15.7	18.6	14.8	9.41	11	ENSMUSG00000034321	Exosc1	1002
2445	ENSMUSG00000020736	-0.084	4.30258	5.68	0.0171	0.417	18.7	23.2	27.8	11.9	16.8	ENSMUSG00000020736	Nt5c	197
8250	ENSMUSG00000033111	-0.0837	4.38425	7.01	0.00812	0.327	27.3	23.9	21.9	15.2	15.5	ENSMUSG00000033111	3830406C13Rik	1952
3359	ENSMUSG00000022494	-0.0834	6.35609	8.44	0.00367	0.235	75.4	99.3	114	61.2	59.8	ENSMUSG00000022494	Shisa9	92
7390	ENSMUSG00000031349	-0.0833	4.5517	7.09	0.00777	0.325	24.4	29.2	29	16	18.4	ENSMUSG00000031349	Nsdhl	814
12099	ENSMUSG00000046818	-0.0833	3.44708	4.89	0.0269	0.48	11.9	15.4	10.8	7.55	8.38	ENSMUSG00000046818	Ddit4l	146
11738	ENSMUSG00000045007	-0.0832	5.07656	4.79	0.0287	0.489	24.2	43.5	51.2	24.5	25.3	ENSMUSG00000045007	Tubg2	185
3438	ENSMUSG00000022661	-0.0831	6.4804	10.5	0.00122	0.147	98.9	98	117	65.9	66.1	ENSMUSG00000022661	Cd200	118
1757	ENSMUSG00000018567	-0.0831	7.04555	6.71	0.00959	0.351	106	177	183	102	93.1	ENSMUSG00000018567	Gabarap	20
188	ENSMUSG00000001158	-0.0831	4.62169	6.12	0.0134	0.389	22.4	32.1	32.2	19.5	16.9	ENSMUSG00000001158	Snrnp27	301
4751	ENSMUSG00000026021	-0.083	5.62312	9.22	0.00239	0.2	54.6	60.2	58.4	35.1	37.6	ENSMUSG00000026021	Sumo1	599
15512	ENSMUSG00000071456	-0.0828	3.53257	5.02	0.0251	0.467	15	11	14.3	8.1	8.86	ENSMUSG00000071456	1110002L01Rik	599
1996	ENSMUSG00000019929	-0.0826	6.04609	7.61	0.00581	0.282	61.5	78.6	92.3	53.1	44.9	ENSMUSG00000019929	Dcn	507
15569	ENSMUSG00000071753	-0.0826	4.2136	6.22	0.0126	0.383	18.6	22.9	23.7	12.2	15	ENSMUSG00000071753	C230004F18Rik	864
1608	ENSMUSG00000017344	-0.0826	5.94652	5.85	0.0156	0.409	51.9	69.1	95.9	52	39.5	ENSMUSG00000017344	Vtn	85
16833	ENSMUSG00000082536	-0.0825	7.29308	8.1	0.00442	0.259	161	168	222	104	129	ENSMUSG00000082536	Gm13456	1365
8468	ENSMUSG00000033910	-0.0824	5.31172	7.34	0.00675	0.305	54.6	45.1	39.5	27.1	31.6	ENSMUSG00000033910	Gucy1a3	82
6969	ENSMUSG00000030423	-0.0824	4.38569	5.71	0.0169	0.415	18.5	27.4	27.7	14.6	16.2	ENSMUSG00000030423	Pop4	353
6176	ENSMUSG00000028809	-0.0823	7.42156	8.27	0.00403	0.244	166	205	232	117	137	ENSMUSG00000028809	Srrm1	754
509	ENSMUSG00000003233	-0.0819	6.07151	5.22	0.0223	0.453	48.4	88.2	99.9	50.5	49.4	ENSMUSG00000003233	Dvl3	1380
17652	ENSMUSG00000086583	-0.0818	4.05892	5.05	0.0246	0.466	17.7	17.9	22.6	15.1	9.85	ENSMUSG00000086583	Gm15500	894
7428	ENSMUSG00000031409	-0.0816	5.44648	8.26	0.00405	0.244	45.8	54.1	53	31.6	33.1	ENSMUSG00000031409	Tceal6	255
11326	ENSMUSG00000042826	-0.0816	5.50706	7.37	0.00664	0.303	44.1	57	58.4	37	30.7	ENSMUSG00000042826	Fgf11	2129
13142	ENSMUSG00000052676	-0.0815	4.03802	4.74	0.0295	0.491	24.6	15.7	16.9	10.3	13.8	ENSMUSG00000052676	Zmat1	1084
6733	ENSMUSG00000029838	-0.0814	7.02689	8.31	0.00395	0.242	124	151	183	94.4	99.7	ENSMUSG00000029838	Ptn	44
2130	ENSMUSG00000020180	-0.0814	5.97804	7.31	0.00685	0.308	62.1	72.9	86.3	39	54.5	ENSMUSG00000020180	Snrpd3	553
8971	ENSMUSG00000035456	-0.0814	6.54271	6.48	0.0109	0.366	79.9	101	146	71	67.7	ENSMUSG00000035456	Prdm8	806
16035	ENSMUSG00000075224	-0.0812	3.88035	5.77	0.0163	0.412	17	17.6	16.9	9.85	11.8	ENSMUSG00000075224	Lrrc55	1938
7745	ENSMUSG00000031983	-0.0811	6.14242	7.16	0.00746	0.32	62.5	87.4	98.1	49.8	55.3	ENSMUSG00000031983	2310022B05Rik	2142
15931	ENSMUSG00000074607	-0.0809	5.35772	5.77	0.0163	0.412	33.8	53.8	56.2	32.8	28.3	ENSMUSG00000074607	Tox2	92
9731	ENSMUSG00000037979	-0.0809	6.56012	5.09	0.024	0.465	65.8	122	144	68.1	72.6	ENSMUSG00000037979	Ccdc92	17
17385	ENSMUSG00000085566	-0.0808	4.03875	6.17	0.013	0.388	19.5	18.8	18.9	13	11.5	ENSMUSG00000085566	A730017L22Rik	378
1375	ENSMUSG00000014776	-0.0808	4.04657	5.03	0.0249	0.466	14.8	19.4	23.8	12.2	12.4	ENSMUSG00000014776	Nol3	2037
5310	ENSMUSG00000027165	-0.0807	3.86423	5.42	0.0199	0.441	14.5	19	17.4	10.7	10.9	ENSMUSG00000027165	B230118H07Rik	293
6185	ENSMUSG00000028832	-0.0806	6.4536	10.1	0.00149	0.158	110	96.8	99.7	64.6	66.3	ENSMUSG00000028832	Stmn1	96
10003	ENSMUSG00000038646	-0.0806	4.97938	5.86	0.0155	0.409	27.6	40	43.1	21.1	25.7	ENSMUSG00000038646	Fam103a1	922
14224	ENSMUSG00000060240	-0.0806	8.22153	5.25	0.0219	0.449	241	366	439	222	224	ENSMUSG00000060240	Cend1	183
7866	ENSMUSG00000032239	-0.0805	4.28114	4.85	0.0276	0.482	15.7	26.5	26	13.7	15.2	ENSMUSG00000032239	Rp9	345
15378	ENSMUSG00000070509	-0.0803	5.8809	4.7	0.0302	0.496	41.7	74.2	90.8	41.4	46.6	ENSMUSG00000070509	Rgma	2583
7488	ENSMUSG00000031536	-0.0802	5.23342	5.7	0.017	0.416	35.3	38.1	58.4	28.5	27.7	ENSMUSG00000031536	Polb	156
679	ENSMUSG00000004631	-0.08	4.26615	6.4	0.0114	0.374	20	24.3	22.9	14.8	13.9	ENSMUSG00000004631	Sgce	41
4828	ENSMUSG00000026172	-0.08	4.16619	5.97	0.0146	0.402	18.7	22.3	21.7	12.2	14.5	ENSMUSG00000026172	Bcs1l	238
10365	ENSMUSG00000039706	-0.0799	5.6759	7.9	0.00495	0.268	50.9	62.8	65.1	40.5	36.1	ENSMUSG00000039706	Ldb2	1149
1293	ENSMUSG00000013367	-0.0797	5.50429	6.4	0.0114	0.374	39.9	57.7	61.4	33.2	34.7	ENSMUSG00000013367	Iglon5	1556
5907	ENSMUSG00000028328	-0.0796	5.31992	7.81	0.0052	0.269	48.3	44.9	46.3	27.6	32.1	ENSMUSG00000028328	Tmod1	126
12958	ENSMUSG00000051497	-0.0796	4.69667	6.57	0.0104	0.36	29.5	29.3	31.7	21.9	17.1	ENSMUSG00000051497	Kcnj16	2192
6574	ENSMUSG00000029516	-0.0792	6.77957	8.04	0.00457	0.259	103	138	143	84.7	80.2	ENSMUSG00000029516	Cit	2393
10537	ENSMUSG00000040220	-0.0792	4.16928	5.14	0.0234	0.46	17.4	23.5	22	11.2	15.5	ENSMUSG00000040220	Gas8	127
13012	ENSMUSG00000051851	-0.0792	5.84419	4.89	0.027	0.48	42.1	72.8	86.2	41.2	45	ENSMUSG00000051851	Cxx1c	48
7966	ENSMUSG00000032396	-0.0789	5.09319	6.89	0.00869	0.339	33.4	41.6	44.3	25	26.2	ENSMUSG00000032396	Dis3l	176
5168	ENSMUSG00000026826	-0.0785	6.42121	8.07	0.0045	0.259	82.5	108	109	58.9	69.9	ENSMUSG00000026826	Nr4a2	83
7589	ENSMUSG00000031723	-0.0783	4.08969	4.94	0.0262	0.475	15.9	19	24.4	13.5	12.1	ENSMUSG00000031723	Txnl4b	195
10714	ENSMUSG00000040721	-0.0782	7.20601	5.28	0.0216	0.447	111	184	220	107	116	ENSMUSG00000040721	Zfhx2	2471
5079	ENSMUSG00000026664	-0.0781	5.64547	8.07	0.00449	0.259	54.4	57.9	62.3	35.5	39.8	ENSMUSG00000026664	Phyh	37
6004	ENSMUSG00000028517	-0.0773	7.77227	7.18	0.00739	0.319	228	261	272	187	144	ENSMUSG00000028517	Ppap2b	1742
5962	ENSMUSG00000028433	-0.0771	5.96724	5.59	0.0181	0.426	49.7	88.2	80.2	48.9	45.7	ENSMUSG00000028433	Ubap2	44
5210	ENSMUSG00000026890	-0.0771	4.57672	5.36	0.0206	0.441	21.7	28.6	32.8	17.1	18.8	ENSMUSG00000026890	Lhx6	1042
16119	ENSMUSG00000076435	-0.0769	4.22039	5.95	0.0147	0.402	19.8	22.3	22.6	14.5	13.7	ENSMUSG00000076435	Acsf2	170
15946	ENSMUSG00000074656	-0.0768	5.54845	6.26	0.0124	0.382	48.1	52	62.9	29.7	40.9	ENSMUSG00000074656	Eif2s2	3983
5922	ENSMUSG00000028354	-0.0767	6.61842	8.42	0.0037	0.236	103	113	125	70.2	78.6	ENSMUSG00000028354	Fmn2	53
6398	ENSMUSG00000029178	-0.0767	4.73892	5.87	0.0154	0.409	25.1	33.7	34.1	19.9	20.4	ENSMUSG00000029178	Klf3	324
6755	ENSMUSG00000029918	-0.0767	3.84764	5.17	0.0229	0.457	16.2	16.9	16.7	10.1	11.5	ENSMUSG00000029918	Mrps33	370
7531	ENSMUSG00000031604	-0.0766	5.80139	7.8	0.00521	0.269	67.9	66.6	59.2	45.2	39.5	ENSMUSG00000031604	Msmo1	30
3870	ENSMUSG00000024109	-0.0766	9.18319	4.77	0.029	0.49	728	640	656	429	453	ENSMUSG00000024109	Nrxn1	4148
1914	ENSMUSG00000019763	-0.0764	4.7142	6.33	0.0118	0.376	32.6	30.8	27.5	18.8	20.8	ENSMUSG00000019763	Rmnd1	636
5172	ENSMUSG00000026830	-0.0762	6.00329	6.58	0.0103	0.36	91.6	70.3	60.7	46.9	50.5	ENSMUSG00000026830	Ermn	2641
4933	ENSMUSG00000026385	-0.0761	6.60852	7.51	0.00613	0.289	102	129	108	83	65.5	ENSMUSG00000026385	Dbi	261
134	ENSMUSG00000000861	-0.0757	7.2698	6.68	0.00973	0.352	139	183	215	115	120	ENSMUSG00000000861	Bcl11a	146
2112	ENSMUSG00000020151	-0.0757	4.19802	5.77	0.0163	0.412	22.1	20.9	20.3	14.5	13.4	ENSMUSG00000020151	Ptprr	31
12624	ENSMUSG00000049612	-0.0756	7.00669	8.84	0.00294	0.215	158	151	139	97	98.8	ENSMUSG00000049612	Omg	717
7548	ENSMUSG00000031634	-0.0756	5.19276	6.53	0.0106	0.363	35.8	45.8	45.4	28.1	27.5	ENSMUSG00000031634	Ufsp2	159
8822	ENSMUSG00000034981	-0.0754	6.6275	8.62	0.00332	0.224	118	110	115	71.9	78.6	ENSMUSG00000034981	Parm1	3877
959	ENSMUSG00000006717	-0.0752	5.18421	6.64	0.00997	0.354	39.7	38.7	47.7	26.8	28.4	ENSMUSG00000006717	Acot13	87
14301	ENSMUSG00000060802	-0.0752	6.27304	5.8	0.016	0.412	67.1	95.3	106	66.9	51.2	ENSMUSG00000060802	B2m	433
8214	ENSMUSG00000033006	-0.0752	5.68167	4.82	0.0281	0.486	39.7	73.5	65.1	41.7	36.6	ENSMUSG00000033006	Sox10	1025
5324	ENSMUSG00000027187	-0.075	5.98126	7.26	0.00707	0.314	60.7	82.1	76.6	48.4	47.9	ENSMUSG00000027187	Cat	161
14245	ENSMUSG00000060424	-0.075	4.72859	5.59	0.0181	0.426	30.1	26.5	35.1	22.3	18.2	ENSMUSG00000060424	Pantr1	1464
633	ENSMUSG00000004151	-0.0746	6.46025	8.49	0.00358	0.232	113	96.5	95.6	66.7	67.9	ENSMUSG00000004151	Etv1	169
7634	ENSMUSG00000031796	-0.0745	4.74514	6.23	0.0126	0.383	28.5	31.8	32.6	20.3	20.6	ENSMUSG00000031796	Cfap20	412
3265	ENSMUSG00000022337	-0.0743	5.60999	6.79	0.00916	0.345	48.9	58	62.4	37.7	37	ENSMUSG00000022337	Emc2	294
1358	ENSMUSG00000014551	-0.0737	4.96241	5.65	0.0174	0.419	30.5	37.9	39.5	26.4	21.5	ENSMUSG00000014551	Mrps25	504
4758	ENSMUSG00000026032	-0.0735	5.82973	5.14	0.0234	0.46	52.2	58.7	86.1	47.8	39.5	ENSMUSG00000026032	Ndufb3	159
9223	ENSMUSG00000036398	-0.0735	5.61828	4.86	0.0276	0.482	39.1	63.7	67.4	37.1	38.2	ENSMUSG00000036398	Ppp1r11	297
15293	ENSMUSG00000069808	-0.0734	4.493	5.68	0.0172	0.417	24.1	25.5	28.2	17.3	17.2	ENSMUSG00000069808	Fam57a	1095
13455	ENSMUSG00000054708	-0.0732	4.84401	5.62	0.0178	0.423	28.6	33.1	37.7	20.6	23.3	ENSMUSG00000054708	Ankrd24	62
14588	ENSMUSG00000063065	-0.0732	7.3167	4.85	0.0276	0.482	127	193	232	136	109	ENSMUSG00000063065	Mapk3	127
14267	ENSMUSG00000060568	-0.0731	5.29695	6.06	0.0138	0.394	41.6	41.9	52.5	28.1	32.1	ENSMUSG00000060568	Fam78b	3032
11825	ENSMUSG00000045410	-0.0731	4.37736	5.43	0.0198	0.441	26	23.5	22	16.7	15.2	ENSMUSG00000045410	Akr1e1	77
7419	ENSMUSG00000031391	-0.073	7.60859	6.23	0.0126	0.383	182	232	261	143	157	ENSMUSG00000031391	L1cam	112
5803	ENSMUSG00000028104	-0.0726	4.54271	5.54	0.0186	0.429	25.2	25.9	29.3	16.7	18.9	ENSMUSG00000028104	Polr3gl	84
3833	ENSMUSG00000024050	-0.0722	6.1913	5.03	0.0249	0.466	58.9	89.1	105	55	57.6	ENSMUSG00000024050	Wiz	58
7121	ENSMUSG00000030739	-0.0721	5.33734	5.01	0.0252	0.467	36.8	56.3	46.6	27.3	34.8	ENSMUSG00000030739	Myh14	3
2126	ENSMUSG00000020173	-0.072	5.23234	5.84	0.0156	0.41	38.6	50.8	40.3	29.2	28.7	ENSMUSG00000020173	Cobl	71
3487	ENSMUSG00000022757	-0.0719	5.81007	5.61	0.0179	0.424	50.7	72.5	70.6	38.5	47.8	ENSMUSG00000022757	Tfg	46
14439	ENSMUSG00000061981	-0.0718	6.72499	5.6	0.018	0.426	89.4	131	145	78.7	84.6	ENSMUSG00000061981	Flot2	1240
9274	ENSMUSG00000036572	-0.0716	4.85976	5.16	0.0232	0.458	36.7	35	28.2	19.6	25	ENSMUSG00000036572	Upf3b	1655
14809	ENSMUSG00000064373	-0.0715	7.88602	6.47	0.011	0.367	267	260	289	167	199	ENSMUSG00000064373	Sepp1	13
8039	ENSMUSG00000032518	-0.0715	7.56876	5.43	0.0198	0.441	163	234	259	143	150	ENSMUSG00000032518	Rpsa	875
2559	ENSMUSG00000020922	-0.0715	5.54972	5.29	0.0215	0.447	41.8	54.6	65.4	35.3	37	ENSMUSG00000020922	Lsm12	56
11757	ENSMUSG00000045083	-0.0714	4.28376	5.38	0.0204	0.441	23	22.5	21.4	14.8	15.2	ENSMUSG00000045083	Lingo2	99
10205	ENSMUSG00000039205	-0.0714	6.14353	5.17	0.0229	0.457	60.4	80.6	103	52.7	56.6	ENSMUSG00000039205	Ciz1	288
7425	ENSMUSG00000031400	-0.0711	4.84573	4.92	0.0265	0.478	27.3	34.6	37.3	19.5	24.7	ENSMUSG00000031400	G6pdx	493
2718	ENSMUSG00000021252	-0.071	4.89723	4.88	0.0272	0.481	28.3	32.7	41.7	24.4	21.7	ENSMUSG00000021252	0610007P14Rik	28
1989	ENSMUSG00000019906	-0.0707	5.87798	5.59	0.0181	0.426	80.2	69.7	52.2	44.6	46.6	ENSMUSG00000019906	Lin7a	5155
4141	ENSMUSG00000024665	-0.0706	7.02747	5.73	0.0167	0.414	112	162	176	103	99.1	ENSMUSG00000024665	Fads2	99
5707	ENSMUSG00000027944	-0.0706	4.41396	4.75	0.0293	0.49	21.1	24.3	28.1	15.1	17.7	ENSMUSG00000027944	Hax1	168
4048	ENSMUSG00000024474	-0.0704	6.71347	7.11	0.00767	0.323	117	119	126	72.9	89.9	ENSMUSG00000024474	Ik	205
8806	ENSMUSG00000034926	-0.0704	6.36126	6.51	0.0107	0.365	78.3	103	102	69.1	58.7	ENSMUSG00000034926	Dhcr24	2348
15578	ENSMUSG00000071866	-0.0703	6.80242	7.03	0.00802	0.325	114	123	147	87.7	85.7	ENSMUSG00000071866	Ppia	335
7727	ENSMUSG00000031954	-0.07	5.81137	6.38	0.0115	0.374	59.9	69.6	63.6	47.7	39.7	ENSMUSG00000031954	Cfdp1	224
4780	ENSMUSG00000026078	-0.07	4.06477	4.69	0.0303	0.496	18	19.5	19.9	12	13.7	ENSMUSG00000026078	Pdcl3	506
17197	ENSMUSG00000084890	-0.0698	4.73786	5.38	0.0203	0.441	31.1	29.5	31	18.7	22.5	ENSMUSG00000084890	A830036E02Rik	2036
9178	ENSMUSG00000036241	-0.0697	6.52022	5.77	0.0163	0.412	81.8	104	130	72.7	70.2	ENSMUSG00000036241	Ube2r2	432
5100	ENSMUSG00000026705	-0.0696	4.68339	4.82	0.0282	0.487	26.9	33.4	27.9	17.5	22.2	ENSMUSG00000026705	Klhl20	2848
12702	ENSMUSG00000050071	-0.0694	4.82225	5.13	0.0235	0.46	29.3	32.4	35.4	24.2	20	ENSMUSG00000050071	Bex1	437
9745	ENSMUSG00000038005	-0.0693	4.54618	4.95	0.026	0.475	27.3	26.4	26.4	15.9	20.2	ENSMUSG00000038005	2700029M09Rik	311
12311	ENSMUSG00000047907	-0.0691	6.76969	5.96	0.0147	0.402	115	146	114	73.6	96.5	ENSMUSG00000047907	Tshz2	484
2395	ENSMUSG00000020659	-0.0685	4.96879	4.87	0.0273	0.481	30.4	34.1	43	24.7	24.1	ENSMUSG00000020659	Cbll1	20
14223	ENSMUSG00000060227	-0.0684	7.16116	6.98	0.00826	0.33	163	157	171	102	121	ENSMUSG00000060227	Casc4	114
14077	ENSMUSG00000059187	-0.0684	5.10351	5.26	0.0218	0.448	45.4	35.5	36.7	25.6	28	ENSMUSG00000059187	Fam19a1	1683
13942	ENSMUSG00000058135	-0.0684	7.34167	4.79	0.0287	0.489	134	198	225	135	119	ENSMUSG00000058135	Gstm1	31
8205	ENSMUSG00000032965	-0.0683	5.2943	5.65	0.0175	0.419	42.4	43.3	48.9	28.7	32.5	ENSMUSG00000032965	Ift57	196
1169	ENSMUSG00000009927	-0.0683	6.39212	4.82	0.0281	0.486	69.9	95.8	123	67.1	64.4	ENSMUSG00000009927	Rps25	260
6000	ENSMUSG00000028495	-0.0682	6.08453	6.81	0.00907	0.345	80.1	76.3	76.2	52.2	54	ENSMUSG00000028495	Rps6	495
591	ENSMUSG00000003813	-0.0682	5.64454	5.02	0.0251	0.467	44.2	59.7	67.8	37.7	40.5	ENSMUSG00000003813	Rad23a	352
2095	ENSMUSG00000020121	-0.0678	4.72793	4.69	0.0303	0.496	26	34.7	30	19.4	22	ENSMUSG00000020121	Srgap1	909
4473	ENSMUSG00000025364	-0.0677	6.11158	5.74	0.0166	0.414	67.9	81.7	87.5	48.2	60	ENSMUSG00000025364	Pa2g4	554
1721	ENSMUSG00000018395	-0.0674	7.3822	6.4	0.0114	0.374	204	173	195	122	140	ENSMUSG00000018395	Kif3a	241
14353	ENSMUSG00000061288	-0.0674	6.14045	5.93	0.0149	0.404	67.4	86	88.4	54.4	56.3	ENSMUSG00000061288	Taok3	35
10054	ENSMUSG00000038784	-0.0673	5.57365	5.38	0.0204	0.441	47.1	52.8	63.3	36.6	38.1	ENSMUSG00000038784	Cnot4	3549
9657	ENSMUSG00000037747	-0.0672	7.43446	4.9	0.0269	0.48	156	194	243	149	123	ENSMUSG00000037747	Phyhipl	3
10893	ENSMUSG00000041362	-0.0669	5.63169	6.17	0.013	0.388	54.8	56.9	57.8	39.3	38.7	ENSMUSG00000041362	4930506M07Rik	1839
13403	ENSMUSG00000054405	-0.0667	6.04741	6.35	0.0117	0.375	71.5	74.7	80	50.2	53.8	ENSMUSG00000054405	Dnajc8	427
9985	ENSMUSG00000038602	-0.0666	6.15633	6.58	0.0103	0.36	81.5	82.7	79.7	54.3	58	ENSMUSG00000038602	Slc35f1	3250
13115	ENSMUSG00000052516	-0.0666	6.69568	5.58	0.0182	0.427	138	103	113	72	91.1	ENSMUSG00000052516	Robo2	3083
1279	ENSMUSG00000012609	-0.0665	5.41852	5.23	0.0223	0.452	44.6	53.6	48.1	30	37.1	ENSMUSG00000012609	Ttll5	224
2233	ENSMUSG00000020375	-0.0661	5.21097	4.92	0.0265	0.478	38.1	39.4	49	27.3	31	ENSMUSG00000020375	Rufy1	17
8007	ENSMUSG00000032470	-0.066	7.67576	4.87	0.0273	0.481	184	237	278	159	164	ENSMUSG00000032470	Mras	17
12780	ENSMUSG00000050538	-0.0655	5.48949	4.92	0.0266	0.478	49.8	43.5	60	33.9	37	ENSMUSG00000050538	B230217C12Rik	860
9891	ENSMUSG00000038369	-0.0654	6.99694	6.37	0.0116	0.374	139	141	156	92.4	110	ENSMUSG00000038369	Ncoa6	130
13791	ENSMUSG00000056966	-0.0651	6.0978	5.35	0.0207	0.442	79.3	82.4	71.9	46	62.2	ENSMUSG00000056966	Gjc3	2636
4821	ENSMUSG00000026158	-0.0648	8.00163	5.01	0.0252	0.467	296	263	315	185	222	ENSMUSG00000026158	Ogfrl1	1263
5461	ENSMUSG00000027422	-0.0645	6.02067	5.01	0.0252	0.467	61.7	73.9	85.8	46.7	56.1	ENSMUSG00000027422	Rrbp1	309
2992	ENSMUSG00000021792	-0.0642	7.04046	5.59	0.018	0.426	123	157	169	104	105	ENSMUSG00000021792	Fam213a	18
10848	ENSMUSG00000041216	-0.064	6.13439	5.96	0.0146	0.402	74.6	81.4	83.1	54.8	56.8	ENSMUSG00000041216	Clvs1	101
5538	ENSMUSG00000027577	-0.0638	5.20824	4.76	0.0292	0.49	37.7	47	41	27.5	31.1	ENSMUSG00000027577	Chrna4	129
6022	ENSMUSG00000028546	-0.0634	6.33356	5.84	0.0156	0.41	102	86.5	85.1	61.7	66.8	ENSMUSG00000028546	Elavl4	212
4280	ENSMUSG00000024966	-0.0627	7.23725	5.42	0.0199	0.441	144	179	190	120	121	ENSMUSG00000024966	Stip1	403
5996	ENSMUSG00000028484	-0.0625	7.65384	4.79	0.0286	0.489	269	214	201	155	167	ENSMUSG00000028484	Psip1	390
4810	ENSMUSG00000026131	-0.0617	5.76719	4.79	0.0286	0.489	54	59.9	70.8	42.4	44.9	ENSMUSG00000026131	Dst	124
7374	ENSMUSG00000031311	-0.0611	6.97443	4.83	0.0279	0.484	117	142	168	95.6	107	ENSMUSG00000031311	Nono	225
6291	ENSMUSG00000029004	-0.0609	7.32336	5.49	0.0191	0.435	177	176	190	120	137	ENSMUSG00000029004	Kmt2e	80
16078	ENSMUSG00000075478	-0.0608	6.43798	5.79	0.0162	0.412	96.8	98.8	97.8	74.9	64.9	ENSMUSG00000075478	Slitrk1	1196
607	ENSMUSG00000003949	-0.0604	7.39633	5.34	0.0208	0.442	184	203	182	130	142	ENSMUSG00000003949	Hlf	199
12187	ENSMUSG00000047261	-0.0603	6.97331	4.79	0.0286	0.489	116	149	160	108	95.4	ENSMUSG00000047261	Gap43	657
15908	ENSMUSG00000074505	-0.0598	6.53773	5.19	0.0227	0.457	117	107	90.1	71.6	78.5	ENSMUSG00000074505	Fat3	4794
6542	ENSMUSG00000029462	-0.0592	6.58053	4.84	0.0278	0.483	91.2	117	115	78.2	76.9	ENSMUSG00000029462	Vps29	233
15623	ENSMUSG00000072704	-0.0588	6.91923	5.37	0.0205	0.441	147	129	133	95.1	101	ENSMUSG00000072704	2700089E24Rik	343
10871	ENSMUSG00000041297	-0.0588	6.17399	5	0.0253	0.468	80	80.3	83.3	54.1	62.8	ENSMUSG00000041297	Cdk13	2099
2016	ENSMUSG00000019978	-0.0585	6.01411	4.98	0.0257	0.471	76	71.8	69.9	51.8	53.1	ENSMUSG00000019978	Epb4.1l2	1223
1299	ENSMUSG00000013523	-0.0584	7.33436	4.85	0.0277	0.482	186	192	166	120	142	ENSMUSG00000013523	Bcas1	183
3975	ENSMUSG00000024304	-0.0559	6.91695	4.8	0.0284	0.488	129	137	140	91.6	106	ENSMUSG00000024304	Cdh2	3223
793	ENSMUSG00000005566	0.0557	7.01264	4.81	0.0282	0.487	104	109	125	162	145	ENSMUSG00000005566	Trim28	344
9709	ENSMUSG00000037916	0.057	6.64618	5.13	0.0235	0.46	91.5	81.3	88.3	124	115	ENSMUSG00000037916	Ndufv1	9
1387	ENSMUSG00000014867	0.057	6.03336	4.73	0.0296	0.492	53.9	63	53.7	79.5	76.6	ENSMUSG00000014867	Surf4	27
13708	ENSMUSG00000056367	0.0572	6.30541	4.94	0.0263	0.475	75.5	68.5	61.8	98.1	90.6	ENSMUSG00000056367	Actr3b	391
10191	ENSMUSG00000039176	0.0575	5.76657	4.78	0.0288	0.489	49.4	46	46.1	62.8	66.9	ENSMUSG00000039176	Polg	477
3193	ENSMUSG00000022197	0.0581	6.41783	5.04	0.0247	0.466	83.8	64	74.2	100	104	ENSMUSG00000022197	Pdzd2	149
9502	ENSMUSG00000037287	0.0583	5.85191	4.69	0.0303	0.496	54.4	52	43.2	67.3	70.7	ENSMUSG00000037287	Tbcel	17
9154	ENSMUSG00000036138	0.0585	5.71618	4.75	0.0293	0.49	43.4	44.1	48.8	67.4	58.4	ENSMUSG00000036138	Acaa1a	116
7485	ENSMUSG00000031532	0.0588	7.37037	5.4	0.0201	0.441	148	139	142	208	189	ENSMUSG00000031532	Saraf	724
1587	ENSMUSG00000017009	0.0589	6.32749	5.17	0.023	0.457	75.5	65.7	66.9	86.7	106	ENSMUSG00000017009	Sdc4	338
11128	ENSMUSG00000042216	0.059	6.63636	5.54	0.0185	0.429	86.9	86.7	84.3	126	112	ENSMUSG00000042216	Sgsm1	149
6330	ENSMUSG00000029071	0.0592	6.35204	5.25	0.022	0.449	64.6	69.7	77.3	106	89.6	ENSMUSG00000029071	Dvl1	101
2826	ENSMUSG00000021484	0.0593	6.35898	4.98	0.0256	0.47	70.8	69.4	72.3	114	83.5	ENSMUSG00000021484	Lman2	3044
2074	ENSMUSG00000020088	0.0596	6.51126	5.12	0.0236	0.46	93.8	71.4	70.6	113	106	ENSMUSG00000020088	Sar1a	1894
3047	ENSMUSG00000021913	0.0599	6.5054	6.02	0.0141	0.4	83	76.6	75.3	111	107	ENSMUSG00000021913	Ogdhl	191
4358	ENSMUSG00000025139	0.0601	7.13657	5.27	0.0217	0.448	139	106	119	164	175	ENSMUSG00000025139	Tollip	68
7604	ENSMUSG00000031751	0.0602	7.1972	5.06	0.0245	0.466	150	120	109	175	178	ENSMUSG00000031751	Amfr	99
13553	ENSMUSG00000055322	0.0605	6.05575	4.72	0.0298	0.492	49.4	68.9	53.4	81.3	78.7	ENSMUSG00000055322	Tns1	22
9805	ENSMUSG00000038150	0.0607	5.44539	5.04	0.0247	0.466	36.4	37.7	38.1	53.1	51.7	ENSMUSG00000038150	Ormdl3	1456
2404	ENSMUSG00000020674	0.0608	6.93724	5.51	0.0189	0.434	118	90.4	108	153	143	ENSMUSG00000020674	Pxdn	552
112	ENSMUSG00000000738	0.0609	5.35002	4.91	0.0266	0.478	37.5	33.3	34.1	49.4	48.7	ENSMUSG00000000738	Spg7	319
14206	ENSMUSG00000060098	0.0614	5.08808	4.84	0.0277	0.482	27.9	30.8	28.6	41.7	40.1	ENSMUSG00000060098	Prmt7	67
171	ENSMUSG00000001098	0.0619	5.47491	4.98	0.0256	0.47	39.7	38.1	36.3	58.6	48.9	ENSMUSG00000001098	Kctd10	421
5411	ENSMUSG00000027340	0.062	7.38026	4.79	0.0287	0.489	173	137	119	185	218	ENSMUSG00000027340	Slc23a2	147
1647	ENSMUSG00000017715	0.0621	5.70029	5.49	0.0191	0.435	47.2	45	41.2	64.7	61	ENSMUSG00000017715	Pgs1	607
3739	ENSMUSG00000023830	0.0621	5.75486	4.72	0.0298	0.493	53.4	46.5	38.5	59.6	70.7	ENSMUSG00000023830	Igf2r	103
14753	ENSMUSG00000064145	0.0624	5.19846	4.67	0.0306	0.498	35.2	28.8	29.9	40.4	48.1	ENSMUSG00000064145	Arih2	294
10963	ENSMUSG00000041638	0.0625	6.62928	6.38	0.0116	0.374	84.2	85.3	84.8	120	120	ENSMUSG00000041638	Gcn1l1	651
4384	ENSMUSG00000025178	0.0627	6.12547	5.98	0.0145	0.402	59.3	58.3	61.4	88.7	80.5	ENSMUSG00000025178	Pi4k2a	2264
13699	ENSMUSG00000056306	0.0627	6.10993	4.75	0.0292	0.49	70.7	53.6	52.6	94.3	73.3	ENSMUSG00000056306	Sertm1	2208
5181	ENSMUSG00000026841	0.0628	7.239	5.73	0.0167	0.414	135	121	132	206	161	ENSMUSG00000026841	Fibcd1	3148
11711	ENSMUSG00000044864	0.0629	5.78592	4.79	0.0286	0.489	56.2	45.1	39.8	72.4	61.5	ENSMUSG00000044864	Ankrd50	317
1296	ENSMUSG00000013465	0.0632	5.29347	4.77	0.0289	0.489	35.2	33	31.9	54	41.2	ENSMUSG00000013465	Nelfb	73
10363	ENSMUSG00000039703	0.0634	6.19414	5.87	0.0154	0.409	69.7	56.3	61.3	91.2	86.6	ENSMUSG00000039703	Nploc4	100
3611	ENSMUSG00000022994	0.0636	6.05269	6.16	0.0131	0.388	57.5	56.7	55.6	83.4	77.8	ENSMUSG00000022994	Adcy6	2356
3779	ENSMUSG00000023952	0.0637	6.07699	6.15	0.0131	0.388	57.5	56.4	58.7	85.7	78.3	ENSMUSG00000023952	Gtpbp2	265
18886	ENSMUSG00000097023	0.0638	5.01824	4.7	0.0301	0.495	24.8	26.5	31.4	42.8	35.8	ENSMUSG00000097023	AI854517	1042
12493	ENSMUSG00000048878	0.0639	5.72688	5.88	0.0153	0.408	46.1	43.8	45.4	61.5	66.9	ENSMUSG00000048878	Hexim1	1733
4373	ENSMUSG00000025159	0.0643	5.44213	5.29	0.0214	0.446	40.2	36.6	33.8	56.8	49	ENSMUSG00000025159	Mms19	91
11080	ENSMUSG00000042046	0.0643	6.06561	4.76	0.0292	0.49	72.6	50.7	47.5	78.8	84.1	ENSMUSG00000042046	Dstyk	33
6118	ENSMUSG00000028703	0.0646	5.48176	4.69	0.0304	0.496	33	43.1	37.8	62.4	46.5	ENSMUSG00000028703	Lrrc41	438
11008	ENSMUSG00000041771	0.0648	4.99193	4.95	0.0261	0.475	31.1	24.9	24.7	37.7	39.6	ENSMUSG00000041771	Slc24a4	144
16338	ENSMUSG00000079020	0.0651	5.81078	5.67	0.0173	0.418	51.7	50.9	40.1	68.7	68.1	ENSMUSG00000079020	Slc45a4	129
2391	ENSMUSG00000020654	0.0657	5.99598	5.39	0.0203	0.441	59.8	54.4	47.9	90	66.2	ENSMUSG00000020654	Adcy3	81
5385	ENSMUSG00000027298	0.0659	6.93098	6.2	0.0128	0.386	105	112	93	169	130	ENSMUSG00000027298	Tyro3	332
15419	ENSMUSG00000070738	0.0659	6.85713	5.57	0.0183	0.428	123	87	85.2	141	142	ENSMUSG00000070738	Dgkd	122
7439	ENSMUSG00000031441	0.0666	6.76989	6.97	0.00827	0.33	96.4	97.3	83.4	134	134	ENSMUSG00000031441	Atp11a	651
1723	ENSMUSG00000018401	0.067	6.52407	6.19	0.0129	0.387	94	71.6	67.6	120	106	ENSMUSG00000018401	Mtmr4	180
3895	ENSMUSG00000024160	0.0671	4.93842	4.88	0.0272	0.481	21.7	24.7	31.3	37.4	37.4	ENSMUSG00000024160	Spsb3	88
14435	ENSMUSG00000061904	0.0673	8.01968	5.57	0.0183	0.428	249	211	199	340	298	ENSMUSG00000061904	Slc25a3	3932
14534	ENSMUSG00000062661	0.0673	8.26891	5.18	0.0228	0.457	288	226	270	392	366	ENSMUSG00000062661	Ncs1	36
16371	ENSMUSG00000079179	0.0674	4.84372	5.43	0.0197	0.441	24.6	25.3	22.5	36.9	33.4	ENSMUSG00000079179	Rab10os	261
11658	ENSMUSG00000044600	0.0677	5.71617	5.3	0.0213	0.445	55	40.4	37.2	67.8	61.4	ENSMUSG00000044600	Smim7	328
1014	ENSMUSG00000007610	0.0677	4.25292	4.76	0.0292	0.49	14.1	16.9	17	24.4	22.1	ENSMUSG00000007610	Gtpbp3	346
5035	ENSMUSG00000026596	0.0678	6.63936	5.73	0.0166	0.414	105	71.8	74.9	119	126	ENSMUSG00000026596	Abl2	141
7457	ENSMUSG00000031485	0.0679	5.77799	6.46	0.011	0.369	47.9	42.8	48	72	62.8	ENSMUSG00000031485	Prosc	2717
6676	ENSMUSG00000029713	0.068	7.08612	7.29	0.00695	0.311	115	109	120	182	153	ENSMUSG00000029713	Gnb2	89
5222	ENSMUSG00000026923	0.068	5.69632	6.39	0.0115	0.374	42.4	45.1	43.5	70	57.6	ENSMUSG00000026923	Notch1	3805
4371	ENSMUSG00000025157	0.0681	4.44015	5.07	0.0244	0.466	19.2	16.4	18.9	26.8	26.3	ENSMUSG00000025157	Zdhhc16	399
3377	ENSMUSG00000022526	0.0683	5.83458	5.51	0.0189	0.433	59.8	42.5	41.4	72.1	68.3	ENSMUSG00000022526	Zfp251	845
786	ENSMUSG00000005505	0.0683	4.81751	5.25	0.022	0.449	26	23.4	21.4	37.4	31.8	ENSMUSG00000005505	Kbtbd4	419
6848	ENSMUSG00000030168	0.0684	5.94284	6.02	0.0142	0.4	57.7	52.7	44.8	65.4	85.7	ENSMUSG00000030168	Adipor2	88
11479	ENSMUSG00000043733	0.0687	7.52058	5.86	0.0155	0.409	185	150	128	212	241	ENSMUSG00000043733	Ptpn11	307
874	ENSMUSG00000006205	0.0689	7.18083	6.97	0.00829	0.33	131	109	126	161	196	ENSMUSG00000006205	Htra1	434
10347	ENSMUSG00000039662	0.0696	5.98653	7.03	0.00801	0.325	59.1	52.6	47.7	81.8	74.9	ENSMUSG00000039662	Icmt	201
12408	ENSMUSG00000048429	0.07	5.85743	6.75	0.00938	0.349	55.1	43.4	47	73.6	69.8	ENSMUSG00000048429	1810026J23Rik	2132
10439	ENSMUSG00000039914	0.0704	4.54745	4.89	0.027	0.48	18.9	17.6	22	33.1	24.7	ENSMUSG00000039914	Coq10a	527
10336	ENSMUSG00000039633	0.0705	4.6483	5.54	0.0186	0.429	22.9	18.8	20.8	31.5	30.3	ENSMUSG00000039633	Lonrf1	1379
11227	ENSMUSG00000042524	0.0705	5.02081	4.86	0.0275	0.482	30.5	30.6	19.9	43.8	36.5	ENSMUSG00000042524	Sun2	242
6328	ENSMUSG00000029068	0.0707	6.62668	6.36	0.0117	0.375	101	70.9	75.5	131	114	ENSMUSG00000029068	Ccnl2	961
1580	ENSMUSG00000016940	0.0707	5.13417	5.36	0.0206	0.441	35.2	27.6	24.8	47.6	39.4	ENSMUSG00000016940	Kctd2	316
5364	ENSMUSG00000027255	0.0708	5.65196	7.2	0.00729	0.319	44.5	39.7	41.7	62.9	61.5	ENSMUSG00000027255	Arfgap2	373
4896	ENSMUSG00000026289	0.0713	5.86341	6.4	0.0114	0.374	57.4	40.2	48	74	70.4	ENSMUSG00000026289	Atg16l1	2687
9846	ENSMUSG00000038250	0.0714	4.93658	5.18	0.0229	0.457	28.9	21.6	25.7	44.1	31.9	ENSMUSG00000038250	Usp38	1085
16103	ENSMUSG00000075703	0.0715	5.70508	5.01	0.0252	0.467	58.5	36.4	35.3	63.9	65.5	ENSMUSG00000075703	Ept1	346
15169	ENSMUSG00000068329	0.0719	4.59089	4.91	0.0267	0.478	18.1	21.9	19.9	35.5	24.4	ENSMUSG00000068329	Htra2	89
13603	ENSMUSG00000055707	0.0721	5.97473	7.18	0.00736	0.319	49.3	49.1	58.8	86.4	70.1	ENSMUSG00000055707	Klhl26	1210
9064	ENSMUSG00000035828	0.0722	4.6392	6	0.0143	0.401	19.9	20.8	21.2	32.1	29.6	ENSMUSG00000035828	Pim3	956
12965	ENSMUSG00000051510	0.0724	6.23581	7.19	0.00735	0.319	73.2	53.2	61.6	95.7	92	ENSMUSG00000051510	Mafg	217
4776	ENSMUSG00000026072	0.0724	3.81816	4.72	0.0298	0.492	11.9	12.4	10.6	18.1	16.7	ENSMUSG00000026072	Il1r1	57
9820	ENSMUSG00000038181	0.0725	5.99648	7.78	0.00527	0.269	49.1	53.6	56.9	80.4	78.5	ENSMUSG00000038181	Chpf2	778
4836	ENSMUSG00000026181	0.0726	5.96053	7.01	0.00813	0.327	57.8	45.4	52	86.7	68.6	ENSMUSG00000026181	Ppm1f	35
305	ENSMUSG00000001930	0.0727	4.08018	4.86	0.0276	0.482	15.2	14.4	12.1	23.5	18.5	ENSMUSG00000001930	Vwf	285
3514	ENSMUSG00000022797	0.073	6.72111	6	0.0143	0.401	114	79.4	69.6	128	135	ENSMUSG00000022797	Tfrc	2697
14560	ENSMUSG00000062901	0.0731	6.12023	5.42	0.0199	0.441	77.3	49.2	46.6	81	92.3	ENSMUSG00000062901	Klhl24	4638
4890	ENSMUSG00000026278	0.0732	5.2781	6.41	0.0114	0.374	30.6	29.4	36.5	52.8	43.9	ENSMUSG00000026278	Bok	419
4615	ENSMUSG00000025730	0.0733	5.21437	6.84	0.0089	0.344	32.8	30.2	29.2	49.4	43.2	ENSMUSG00000025730	Rab40c	56
1845	ENSMUSG00000019143	0.0734	4.64947	5.17	0.023	0.457	25.3	16.5	20.2	32	30.4	ENSMUSG00000019143	Hars2	384
2692	ENSMUSG00000021209	0.0738	5.66285	6.16	0.0131	0.388	53	36.7	35.9	61.3	65.1	ENSMUSG00000021209	Ppp4r4	16
534	ENSMUSG00000003380	0.0738	5.93308	5	0.0254	0.468	33.7	57.9	60.7	84.2	68.4	ENSMUSG00000003380	Rabac1	171
6494	ENSMUSG00000029385	0.0739	5.02511	5.14	0.0234	0.46	35	20.9	24.4	42.3	39	ENSMUSG00000029385	Ccng2	148
1530	ENSMUSG00000016179	0.0742	4.96544	6.16	0.013	0.388	22.4	27.6	27.5	43	35	ENSMUSG00000016179	Camk1g	299
10214	ENSMUSG00000039230	0.0743	5.43701	7.21	0.00725	0.318	37.4	37.6	32.3	57.1	51.2	ENSMUSG00000039230	Tbcd	236
8330	ENSMUSG00000033417	0.0743	6.02635	6.71	0.00958	0.351	66.4	49.8	45.4	86	77.2	ENSMUSG00000033417	Cacul1	4341
11566	ENSMUSG00000044164	0.0744	4.932	5.81	0.0159	0.412	30.7	22.6	22	41.2	35.1	ENSMUSG00000044164	Rnf182	215
15726	ENSMUSG00000073434	0.0745	4.39666	5.94	0.0148	0.404	18.1	15.8	18	24.4	27.8	ENSMUSG00000073434	Wdr90	99
8259	ENSMUSG00000033159	0.0747	4.78829	6.3	0.012	0.377	23.3	22.3	22.6	38.6	30.5	ENSMUSG00000033159	Cnppd1	19
8085	ENSMUSG00000032594	0.0749	7.61688	7.88	0.00499	0.268	182	149	156	242	251	ENSMUSG00000032594	Ip6k1	36
4530	ENSMUSG00000025485	0.0749	5.61711	7.76	0.00534	0.269	42.4	41.6	37.4	62.1	60.8	ENSMUSG00000025485	Ric8	309
8244	ENSMUSG00000033096	0.0749	5.45356	6.32	0.0119	0.377	40.1	30.7	37.6	62.7	47.2	ENSMUSG00000033096	Apmap	54
13382	ENSMUSG00000054252	0.0751	6.98894	8.41	0.00372	0.236	122	95	98.6	154	165	ENSMUSG00000054252	Fgfr3	151
11710	ENSMUSG00000044857	0.0751	4.73354	5.76	0.0164	0.412	23	20.5	22.1	39.1	27.6	ENSMUSG00000044857	Lemd2	1039
11313	ENSMUSG00000042787	0.0755	4.36768	6.32	0.012	0.377	17.5	16.5	16.7	25.7	25.7	ENSMUSG00000042787	Exog	1393
11754	ENSMUSG00000045071	0.0755	3.76511	4.75	0.0293	0.49	13	10.2	9.91	15.7	18	ENSMUSG00000045071	E130308A19Rik	598
7381	ENSMUSG00000031328	0.0756	7.05816	8.01	0.00464	0.259	132	102	96.1	165	170	ENSMUSG00000031328	Flna	137
1016	ENSMUSG00000007617	0.0757	6.75765	7.74	0.00539	0.269	105	87.6	74.8	144	128	ENSMUSG00000007617	Homer1	1900
1038	ENSMUSG00000007872	0.0758	4.55988	5.07	0.0244	0.466	15	23.9	19.3	32.6	26.4	ENSMUSG00000007872	Id3	173
10189	ENSMUSG00000039167	0.0758	3.76065	4.83	0.0279	0.484	13	10.4	9.65	16.9	16.8	ENSMUSG00000039167	Eltd1	149
2088	ENSMUSG00000020108	0.0759	5.23486	4.79	0.0287	0.489	30.6	27.6	34.7	32.7	61.1	ENSMUSG00000020108	Ddit4	861
5562	ENSMUSG00000027628	0.076	5.23618	7.19	0.00732	0.319	29.5	32.5	31	52	42.7	ENSMUSG00000027628	Aar2	44
2103	ENSMUSG00000020133	0.076	4.40867	5.01	0.0252	0.467	15.1	18	19.2	32.2	21.2	ENSMUSG00000020133	2310011J03Rik	1094
18775	ENSMUSG00000096188	0.0761	7.09181	7.78	0.00528	0.269	135	97.5	105	185	158	ENSMUSG00000096188	Cmtm4	6936
3500	ENSMUSG00000022772	0.0761	4.85994	5.25	0.022	0.449	31.2	21.2	18.8	37.3	35.5	ENSMUSG00000022772	Senp5	798
6588	ENSMUSG00000029550	0.0765	5.97741	8.6	0.00337	0.225	56.6	50.4	48.3	84.5	74.2	ENSMUSG00000029550	Sppl3	1131
3486	ENSMUSG00000022756	0.0766	6.13778	7.53	0.00608	0.289	51.7	54.3	67.9	98.7	78.7	ENSMUSG00000022756	Slc7a4	35
3395	ENSMUSG00000022555	0.077	4.05245	5.63	0.0177	0.422	13.6	15	11.8	19.3	22.1	ENSMUSG00000022555	Dgat1	269
616	ENSMUSG00000004040	0.0771	5.68992	8.68	0.00321	0.22	40.6	44	42.6	63.9	66	ENSMUSG00000004040	Stat3	19
115	ENSMUSG00000000743	0.0772	5.98751	8.97	0.00274	0.213	55.4	49.7	51.1	85	75.2	ENSMUSG00000000743	Chmp1a	649
9979	ENSMUSG00000038582	0.0774	5.91578	8.71	0.00316	0.22	54.6	48.8	45	78.8	73.5	ENSMUSG00000038582	Pptc7	1466
1562	ENSMUSG00000016528	0.0774	4.78747	6.37	0.0116	0.374	23.7	25.5	18.4	36.8	32.7	ENSMUSG00000016528	Mapkapk2	187
5127	ENSMUSG00000026766	0.0776	4.25706	5.27	0.0217	0.448	18.7	16.5	11.3	24.3	23.7	ENSMUSG00000026766	Mmadhc	49
494	ENSMUSG00000003153	0.0779	6.99279	9.26	0.00234	0.2	117	97.9	99.1	173	149	ENSMUSG00000003153	Slc2a3	95
20	ENSMUSG00000000148	0.078	4.62607	6.35	0.0118	0.375	19.4	19	22	34.9	27.4	ENSMUSG00000000148	Brat1	782
1426	ENSMUSG00000015243	0.0781	5.77023	5.69	0.0171	0.417	55.8	42.9	35.1	54.6	82.9	ENSMUSG00000015243	Abca1	93
1664	ENSMUSG00000017776	0.0782	6.88866	6.92	0.00855	0.336	127	80.7	83.3	159	141	ENSMUSG00000017776	Crk	178
12037	ENSMUSG00000046562	0.0782	4.7518	6.11	0.0135	0.389	23.7	23.3	18.8	39.5	28.6	ENSMUSG00000046562	Unc119b	958
6947	ENSMUSG00000030352	0.0784	5.89089	8.72	0.00315	0.22	54.1	45.1	46.3	77.4	72.7	ENSMUSG00000030352	Tspan9	65
1467	ENSMUSG00000015647	0.0784	4.24608	4.8	0.0285	0.489	13.3	21.2	11.8	24.3	23.4	ENSMUSG00000015647	Lama5	26
7723	ENSMUSG00000031950	0.0787	5.67736	5.18	0.0229	0.457	59.4	33.8	31.8	69	60.6	ENSMUSG00000031950	Gabarapl2	428
4378	ENSMUSG00000025170	0.0788	4.64104	6.41	0.0113	0.374	23	17.1	20.6	33.8	29.2	ENSMUSG00000025170	Rab40b	11
11087	ENSMUSG00000042078	0.0789	7.1287	9.95	0.00161	0.165	114	105	124	179	176	ENSMUSG00000042078	Svop	135
18219	ENSMUSG00000090291	0.079	5.08414	7.51	0.00612	0.289	30.5	24	28.3	40.5	45.1	ENSMUSG00000090291	Lrrc10b	1066
12372	ENSMUSG00000048234	0.0792	3.72767	4.86	0.0275	0.482	13	10	8.88	18.1	15.3	ENSMUSG00000048234	Rnf149	225
15244	ENSMUSG00000069135	0.0793	3.88718	4.94	0.0263	0.475	15	11.2	9.39	19.3	17.9	ENSMUSG00000069135	Fgfr1op	400
3825	ENSMUSG00000024039	0.0795	5.00255	7.25	0.00708	0.314	24.6	22.8	30.9	41.5	39.6	ENSMUSG00000024039	Cbs	124
13800	ENSMUSG00000057060	0.0795	4.83362	6.69	0.0097	0.352	24.8	22.8	21.9	30	41.7	ENSMUSG00000057060	Slc35f3	815
2161	ENSMUSG00000020246	0.0795	5.07249	4.7	0.0301	0.495	39.2	22.7	19.8	46.5	38.8	ENSMUSG00000020246	Hcfc2	2101
3416	ENSMUSG00000022602	0.0796	6.06054	8.24	0.0041	0.246	51.9	57.3	54	98.4	71.3	ENSMUSG00000022602	Arc	911
2357	ENSMUSG00000020601	0.0797	5.26646	6.23	0.0126	0.383	38.3	31.7	23.7	54.2	43.6	ENSMUSG00000020601	Trib2	715
3219	ENSMUSG00000022237	0.08	6.35586	7.69	0.00555	0.274	84.4	62.7	52.9	102	107	ENSMUSG00000022237	Ankrd33b	1078
16229	ENSMUSG00000078515	0.0802	5.96712	7.75	0.00537	0.269	61.9	44.4	46.2	89	70.3	ENSMUSG00000078515	Ddi2	288
816	ENSMUSG00000005699	0.0802	3.90894	4.74	0.0294	0.491	10.9	11.4	14.2	23.3	14.8	ENSMUSG00000005699	Pard6a	130
9927	ENSMUSG00000038473	0.0806	6.70836	8.3	0.00396	0.242	104	81.9	69.4	137	130	ENSMUSG00000038473	Nos1ap	2639
11817	ENSMUSG00000045349	0.0811	5.98907	9.76	0.00179	0.171	50.2	50.8	53.8	88.1	73.9	ENSMUSG00000045349	Sh2d5	58
1131	ENSMUSG00000009470	0.0811	6.24812	5.33	0.021	0.442	90.7	48.8	45.4	95.7	98.1	ENSMUSG00000009470	Tnpo1	9
13351	ENSMUSG00000054013	0.0812	6.49815	9.45	0.00211	0.185	71.4	72	76.9	134	96.9	ENSMUSG00000054013	Tmem179	1559
2045	ENSMUSG00000020038	0.0813	3.71087	5.43	0.0198	0.441	12.1	8.8	10.4	17	16.1	ENSMUSG00000020038	Cry1	606
2300	ENSMUSG00000020483	0.0817	8.57887	7.09	0.00775	0.325	345	293	294	512	467	ENSMUSG00000020483	Dynll2	340
3614	ENSMUSG00000022999	0.0817	3.50742	4.71	0.03	0.495	9.53	8.57	9.14	17.6	11.3	ENSMUSG00000022999	Lmbr1l	46
382	ENSMUSG00000002346	0.0822	5.56208	7.76	0.00535	0.269	34.4	39.4	40.9	70.8	50.1	ENSMUSG00000002346	Slc25a42	1868
8417	ENSMUSG00000033730	0.0824	5.6158	5.77	0.0163	0.412	25.6	43.9	49.8	64.5	60.7	ENSMUSG00000033730	Egr3	252
12992	ENSMUSG00000051703	0.0838	5.24671	7.67	0.00562	0.277	24.5	32.8	34.5	53	44.3	ENSMUSG00000051703	Tmem198	107
8932	ENSMUSG00000035314	0.0838	4.77842	7	0.00815	0.328	19.1	23.7	23.4	40.9	29.4	ENSMUSG00000035314	Gdpd5	870
2470	ENSMUSG00000020785	0.084	7.17714	10.7	0.0011	0.139	129	106	116	173	199	ENSMUSG00000020785	Camkk1	73
12563	ENSMUSG00000049303	0.084	4.98669	8.38	0.00379	0.238	24.4	23.4	28.7	43.2	38	ENSMUSG00000049303	Syt12	1909
3610	ENSMUSG00000022992	0.0841	4.62338	7.32	0.00681	0.308	23.3	17.5	18.3	32.4	30.7	ENSMUSG00000022992	Kansl2	321
6515	ENSMUSG00000029416	0.0843	4.13861	6.54	0.0105	0.362	15.1	14.5	12.5	25.7	19.4	ENSMUSG00000029416	Slc15a4	2936
14638	ENSMUSG00000063434	0.0845	5.78696	9.03	0.00266	0.21	52	40	40.9	77.1	65.1	ENSMUSG00000063434	Sorcs3	1819
14949	ENSMUSG00000066150	0.085	5.12542	7.49	0.00621	0.291	24	35.6	24.3	45.1	44.5	ENSMUSG00000066150	Slc31a1	3730
7816	ENSMUSG00000032114	0.085	3.95867	5.76	0.0164	0.412	14.5	10.4	12.1	23.2	16.7	ENSMUSG00000032114	Slc37a4	495
5453	ENSMUSG00000027404	0.0852	5.24491	8.79	0.00304	0.218	28.3	27.5	35.5	47.7	49.6	ENSMUSG00000027404	Snrpb	315
12558	ENSMUSG00000049288	0.0853	4.57047	6.96	0.00834	0.331	21.8	16.3	18.7	35	26.2	ENSMUSG00000049288	Lix1l	1446
535	ENSMUSG00000003382	0.0854	4.74547	7.03	0.00802	0.325	27.2	18.1	18.7	34.9	34	ENSMUSG00000003382	Etv3	3777
2660	ENSMUSG00000021131	0.0854	3.63248	4.95	0.0261	0.475	9.6	10.2	9.65	20	11.9	ENSMUSG00000021131	Erh	68
7689	ENSMUSG00000031885	0.0856	4.5291	6.46	0.011	0.368	21.9	16	17.1	35.1	24.4	ENSMUSG00000031885	Cbfb	61
1423	ENSMUSG00000015217	0.0861	3.25198	5.26	0.0218	0.448	8.66	6.23	7.46	12.9	11.4	ENSMUSG00000015217	Hmgb3	107
5580	ENSMUSG00000027660	0.0862	6.49978	5.54	0.0186	0.429	111	55.4	51	121	113	ENSMUSG00000027660	Skil	378
9552	ENSMUSG00000037428	0.0862	7.68376	5.27	0.0218	0.448	96.4	188	211	302	230	ENSMUSG00000037428	Vgf	20
5432	ENSMUSG00000027367	0.0863	6.53506	8.89	0.00286	0.214	95.3	69.3	57.9	120	119	ENSMUSG00000027367	Stard7	96
7472	ENSMUSG00000031508	0.0864	5.26308	7.85	0.00508	0.269	38.5	25.6	27.5	51.8	47.4	ENSMUSG00000031508	Ankrd10	1500
372	ENSMUSG00000002320	0.0866	4.4633	7.95	0.00482	0.264	18.1	16.6	17.9	31.4	25.5	ENSMUSG00000002320	Tm9sf1	17
8473	ENSMUSG00000033933	0.0866	5.07339	6.6	0.0102	0.36	36.1	23.7	20.3	45.4	41.5	ENSMUSG00000033933	Vhl	173
16005	ENSMUSG00000074909	0.0872	5.41085	6.94	0.00842	0.332	45	31.5	24.8	58	52.1	ENSMUSG00000074909	Ranbp6	1525
4112	ENSMUSG00000024597	0.0873	6.94863	5.48	0.0192	0.436	139	96	61	130	191	ENSMUSG00000024597	Slc12a2	2770
10781	ENSMUSG00000040938	0.0874	4.14842	6.72	0.00953	0.351	11.3	15.9	15.1	25.2	20.5	ENSMUSG00000040938	Slc16a11	277
3295	ENSMUSG00000022386	0.0874	3.74954	6.64	0.00995	0.354	9.93	11.4	10.6	18.6	15.9	ENSMUSG00000022386	Trmu	370
3749	ENSMUSG00000023886	0.0875	4.43131	7.13	0.0076	0.322	20.6	13.2	17.2	28	27.6	ENSMUSG00000023886	Smoc2	1278
7813	ENSMUSG00000032109	0.0881	2.99516	5.35	0.0207	0.442	6.78	6.46	5.28	9.85	10.4	ENSMUSG00000032109	Nlrx1	505
2566	ENSMUSG00000020932	0.0884	8.69093	7.48	0.00625	0.291	276	332	381	553	523	ENSMUSG00000020932	Gfap	53
7699	ENSMUSG00000031904	0.0886	4.77453	8.37	0.00382	0.239	25.4	18.3	21.1	37	34	ENSMUSG00000031904	Slc7a6	2066
4423	ENSMUSG00000025239	0.0886	3.48547	5.32	0.0211	0.444	8.79	9.91	7.59	17.7	11.3	ENSMUSG00000025239	Limd1	2305
14438	ENSMUSG00000061979	0.0889	3.28138	6.05	0.0139	0.395	7.58	7.57	7.59	13.2	11.7	ENSMUSG00000061979	Wbscr16	578
10969	ENSMUSG00000041654	0.0891	3.99595	6.11	0.0134	0.389	12.7	13.6	11.3	25.6	15.9	ENSMUSG00000041654	Slc39a11	71
7950	ENSMUSG00000032373	0.0892	5.99455	6.58	0.0103	0.36	39.9	72.9	39.1	90.6	75.4	ENSMUSG00000032373	Car12	30
5957	ENSMUSG00000028420	0.0892	3.5791	5.62	0.0178	0.423	10.7	10	7.21	17.7	13.2	ENSMUSG00000028420	Tmem38b	117
2261	ENSMUSG00000020423	0.0894	3.82584	6.15	0.0131	0.388	11.3	11.1	10.9	22.3	14.5	ENSMUSG00000020423	Btg2	2199
4699	ENSMUSG00000025915	0.0897	4.03315	5.04	0.0247	0.466	15.6	14.6	8.11	16.6	25.3	ENSMUSG00000025915	Sgk3	3748
6776	ENSMUSG00000030029	0.0898	5.20173	10.4	0.00127	0.148	30.2	26.4	30.6	47.1	48.6	ENSMUSG00000030029	Lrig1	29
3568	ENSMUSG00000022893	0.0899	4.51231	6.87	0.00875	0.34	22.6	16.6	14.4	25.3	33.7	ENSMUSG00000022893	Adamts1	466
3462	ENSMUSG00000022702	0.0904	3.41419	6.57	0.0104	0.36	8.86	8.35	7.59	14.2	13.2	ENSMUSG00000022702	Hira	105
3725	ENSMUSG00000023707	0.0905	4.13435	8.46	0.00364	0.234	13.7	14.6	13	22.7	22.8	ENSMUSG00000023707	Ogfod2	168
1490	ENSMUSG00000015776	0.0908	4.56272	7.77	0.00531	0.269	19.9	20.4	15.3	35.7	26.1	ENSMUSG00000015776	Med22	163
894	ENSMUSG00000006315	0.091	4.97324	8.7	0.00318	0.22	22.7	22.6	29	46.9	35.3	ENSMUSG00000006315	Tmem147	79
1469	ENSMUSG00000015653	0.0914	4.9544	4.9	0.0268	0.48	19.3	38.2	15.6	36.7	44.1	ENSMUSG00000015653	Steap2	1750
5147	ENSMUSG00000026796	0.0918	4.89983	9.31	0.00228	0.197	24.5	25.1	20.6	43.8	34.4	ENSMUSG00000026796	Fam129b	209
4414	ENSMUSG00000025226	0.0922	3.63183	5.01	0.0252	0.467	7.25	9.02	12.9	19.7	12.7	ENSMUSG00000025226	Fbxl15	154
9489	ENSMUSG00000037253	0.0923	5.09931	6.94	0.00841	0.332	37.8	21.6	20.8	45	44.8	ENSMUSG00000037253	Mex3c	1779
8189	ENSMUSG00000032902	0.0923	4.73016	6.69	0.00967	0.352	28.3	19.2	14.5	36	33.4	ENSMUSG00000032902	Slc16a1	2740
6294	ENSMUSG00000029009	0.0924	5.21866	10.5	0.00119	0.146	30.6	29.7	27.2	54	43.8	ENSMUSG00000029009	Mthfr	1171
10426	ENSMUSG00000039879	0.0927	4.69687	5.28	0.0216	0.447	30.4	17.4	12.6	33.9	33.9	ENSMUSG00000039879	Heca	1747
3157	ENSMUSG00000022114	0.0932	5.36959	10.9	0.000986	0.133	34.5	29.2	33.3	59.3	49.4	ENSMUSG00000022114	Spry2	854
5698	ENSMUSG00000027932	0.0935	3.09533	6.08	0.0137	0.394	5.64	7.68	6.43	10.7	11.2	ENSMUSG00000027932	Slc27a3	124
497	ENSMUSG00000003166	0.0937	6.0285	11	0.000908	0.132	58.5	44.6	50.1	97.7	74.6	ENSMUSG00000003166	Dgcr2	301
9601	ENSMUSG00000037594	0.0937	3.20355	6.25	0.0124	0.382	6.38	7.35	7.59	13.2	10.7	ENSMUSG00000037594	BC022687	191
3989	ENSMUSG00000024339	0.0937	3.03141	4.68	0.0305	0.498	6.71	4.79	7.33	13.6	7.86	ENSMUSG00000024339	Tap2	131
18102	ENSMUSG00000089824	0.0944	3.54524	5.93	0.0149	0.404	11.3	7.46	7.98	17.7	12.9	ENSMUSG00000089824	Rbm12	22
9228	ENSMUSG00000036422	0.0948	5.95669	10.3	0.00131	0.149	44.8	42.3	58.4	95.6	68.7	ENSMUSG00000036422	Pcdh8	64
11967	ENSMUSG00000046186	0.095	2.93474	5.35	0.0208	0.442	7.45	4.68	5.15	10.6	9.23	ENSMUSG00000046186	Cd109	1213
583	ENSMUSG00000003752	0.0955	3.16825	5.26	0.0218	0.448	7.99	7.46	5.02	14.3	9.3	ENSMUSG00000003752	Itpkc	497
18088	ENSMUSG00000089774	0.0958	5.79666	10.8	0.00102	0.135	53.8	39	36.7	77	70.4	ENSMUSG00000089774	Slc5a3	65
1898	ENSMUSG00000019590	0.096	5.76267	12.3	0.000454	0.0941	44.8	45.5	36.2	75.6	68.3	ENSMUSG00000019590	Cyb561	13
7838	ENSMUSG00000032180	0.0971	3.05346	4.99	0.0255	0.47	5.77	5.68	7.59	14.2	7.76	ENSMUSG00000032180	Tmed1	793
4446	ENSMUSG00000025283	0.0973	4.42083	7.3	0.00689	0.309	21.5	12.6	15.1	23.8	32.6	ENSMUSG00000025283	Sat1	230
10897	ENSMUSG00000041378	0.0975	3.66869	4.89	0.027	0.48	10.8	8.24	10.2	23.5	10.4	ENSMUSG00000041378	Cldn5	608
3024	ENSMUSG00000021871	0.0979	2.7901	5.51	0.019	0.434	5.64	3.9	6.05	8.21	9.61	ENSMUSG00000021871	Pnp	65
10063	ENSMUSG00000038816	0.0983	4.62758	6.78	0.00919	0.345	21.1	24.3	11.5	35.4	30.3	ENSMUSG00000038816	Ctnnal1	168
4379	ENSMUSG00000025171	0.0987	3.15959	4.97	0.0257	0.471	4.23	7.35	9.01	13.5	10.1	ENSMUSG00000025171	Ubtd1	667
5111	ENSMUSG00000026728	0.099	5.43358	10.9	0.000962	0.132	37.7	35.1	26.8	64.3	51.3	ENSMUSG00000026728	Vim	6
8816	ENSMUSG00000034957	0.099	3.14795	4.84	0.0277	0.482	6.58	9.69	3.73	11.7	11.5	ENSMUSG00000034957	Cebpa	1428
13292	ENSMUSG00000053604	0.1	3.00255	5.07	0.0243	0.466	7.38	3.79	6.82	12.7	8.55	ENSMUSG00000053604	Rpia	3526
98	ENSMUSG00000000628	0.101	2.73979	5.48	0.0192	0.436	6.17	3.45	5.15	8.65	8.79	ENSMUSG00000000628	Hk2	21
737	ENSMUSG00000005069	0.102	5.45692	13.9	0.000194	0.0579	36.7	32.6	30.9	60.4	57.8	ENSMUSG00000005069	Pex5	408
12025	ENSMUSG00000046480	0.102	4.50214	5.46	0.0194	0.438	27.5	12.4	11.3	33.2	27.6	ENSMUSG00000046480	Scn4b	3648
6674	ENSMUSG00000029710	0.102	2.69731	4.7	0.0302	0.495	3.76	4.34	6.56	10.8	6.46	ENSMUSG00000029710	Ephb4	891
8877	ENSMUSG00000035172	0.103	3.56993	5.85	0.0156	0.409	6.38	8.46	12.2	19.5	12.4	ENSMUSG00000035172	Plekhh3	43
8553	ENSMUSG00000034173	0.103	3.00634	5.42	0.0199	0.441	6.51	5.68	5.79	14.3	7.28	ENSMUSG00000034173	Zbed5	13
10353	ENSMUSG00000039680	0.104	3.12748	7.79	0.00525	0.269	6.17	6.79	6.56	12.6	10.7	ENSMUSG00000039680	Mrps6	495
1184	ENSMUSG00000010080	0.104	3.51427	4.89	0.027	0.48	5.84	13.7	6.31	18.1	12.6	ENSMUSG00000010080	Epn3	316
4302	ENSMUSG00000024998	0.105	4.40243	10.4	0.00126	0.148	18.2	17.1	12.1	29.9	27.2	ENSMUSG00000024998	Plce1	683
7200	ENSMUSG00000030878	0.105	3.95806	6.58	0.0103	0.36	8.19	17.4	9.52	22.4	19.4	ENSMUSG00000030878	Cdr2	1762
15776	ENSMUSG00000073700	0.107	4.11442	11	0.000897	0.132	14.7	11.5	12.5	22.6	24.1	ENSMUSG00000073700	Klhl21	2052
1451	ENSMUSG00000015468	0.107	2.73502	6.48	0.0109	0.366	4.83	4.9	4.89	10.6	7.28	ENSMUSG00000015468	Notch4	445
1961	ENSMUSG00000019851	0.107	2.79118	6.31	0.012	0.377	4.09	6.57	4.63	10.2	8.31	ENSMUSG00000019851	Perp	1197
15644	ENSMUSG00000072875	0.107	2.87063	6.13	0.0133	0.389	4.43	4.79	7.08	11.5	8.14	ENSMUSG00000072875	Gpr27	3
18693	ENSMUSG00000095115	0.107	2.83742	5.78	0.0162	0.412	6.98	4.9	3.6	11.1	8.14	ENSMUSG00000095115	Itpripl2	4613
8345	ENSMUSG00000033458	0.107	3.15212	4.79	0.0287	0.489	9.87	6.35	3.09	11.9	11.8	ENSMUSG00000033458	Fan1	1507
3930	ENSMUSG00000024222	0.108	5.95102	10.9	0.000968	0.132	61.9	38.6	38.2	69.7	99.1	ENSMUSG00000024222	Fkbp5	2076
12033	ENSMUSG00000046546	0.108	3.39297	9.22	0.00239	0.2	7.85	7.01	8.36	14.9	13.4	ENSMUSG00000046546	Fam43a	923
7370	ENSMUSG00000031303	0.108	2.0972	4.84	0.0278	0.483	3.36	3.56	2.19	5.58	5.57	ENSMUSG00000031303	Map3k15	352
4591	ENSMUSG00000025612	0.109	3.94292	8.55	0.00345	0.228	14.5	10.1	9.26	24.7	17.3	ENSMUSG00000025612	Bach1	519
6939	ENSMUSG00000030341	0.109	3.41327	6.73	0.00947	0.349	5.77	10.5	7.46	17.5	11.5	ENSMUSG00000030341	Tnfrsf1a	188
11126	ENSMUSG00000042213	0.109	2.25761	5.41	0.0201	0.441	3.49	4.01	2.7	5.36	7.04	ENSMUSG00000042213	Zfand4	814
8747	ENSMUSG00000034765	0.11	4.02472	11.3	0.00076	0.126	12.2	12.5	11.3	24.7	19.7	ENSMUSG00000034765	Dusp5	1109
4179	ENSMUSG00000024769	0.11	3.34897	9.26	0.00234	0.2	7.38	8.13	6.82	12.6	14.8	ENSMUSG00000024769	Cdc42bpg	206
1065	ENSMUSG00000008318	0.11	3.28501	8.41	0.00373	0.236	5.71	7.24	8.62	13.2	13	ENSMUSG00000008318	Relt	171
7391	ENSMUSG00000031351	0.11	2.4302	5.65	0.0175	0.419	3.56	5.23	2.83	7.44	6.87	ENSMUSG00000031351	Zfp185	44
2573	ENSMUSG00000020948	0.11	3.3313	5.36	0.0206	0.441	11.2	6.79	3.73	13.7	13.4	ENSMUSG00000020948	Klhl28	1010
9687	ENSMUSG00000037845	0.11	2.06433	4.87	0.0273	0.481	3.02	3.67	2.19	6.13	4.96	ENSMUSG00000037845	Fdxacb1	166
12418	ENSMUSG00000048482	0.111	5.51483	10.6	0.00111	0.14	44.3	31.8	25.2	74.2	52	ENSMUSG00000048482	Bdnf	2855
1761	ENSMUSG00000018581	0.111	2.32929	5.65	0.0175	0.419	3.89	4.23	2.57	7.33	6.09	ENSMUSG00000018581	Dnah11	64
5901	ENSMUSG00000028307	0.111	1.94162	5.1	0.0239	0.463	2.75	2.78	2.57	5.15	4.92	ENSMUSG00000028307	Aldob	356
3368	ENSMUSG00000022512	0.112	3.69258	6.27	0.0123	0.382	6.51	14.8	7.08	15.1	19.9	ENSMUSG00000022512	Cldn1	2396
1034	ENSMUSG00000007836	0.113	6.35472	21	4.6e-06	0.00366	61.7	59.5	60.3	116	110	ENSMUSG00000007836	Hnrnpa0	1517
6205	ENSMUSG00000028862	0.113	2.45043	6.92	0.0085	0.335	3.69	3.79	4.25	7.12	7.42	ENSMUSG00000028862	Map3k6	277
1023	ENSMUSG00000007682	0.115	6.03375	9.37	0.00221	0.192	71.2	36.6	36.2	74.4	107	ENSMUSG00000007682	Dio2	4858
2241	ENSMUSG00000020388	0.115	2.88009	8.51	0.00353	0.23	6.11	5.01	4.5	9.74	10.2	ENSMUSG00000020388	Pdlim4	64
11072	ENSMUSG00000042010	0.115	3.37711	6.66	0.00986	0.354	5.77	11.6	5.15	12.8	15.4	ENSMUSG00000042010	Acacb	84
15719	ENSMUSG00000073418	0.116	4.92433	13.5	0.000235	0.0642	24.1	24.7	17.4	47.7	36.9	ENSMUSG00000073418	C4b	211
9562	ENSMUSG00000037465	0.117	4.58577	11.5	0.000708	0.122	16.2	20.2	16	41.6	25.5	ENSMUSG00000037465	Klf10	1492
898	ENSMUSG00000006344	0.117	1.78332	4.99	0.0254	0.469	2.35	2.34	2.44	5.04	4.14	ENSMUSG00000006344	Ggt5	459
849	ENSMUSG00000005968	0.118	2.06273	5.42	0.0199	0.441	3.09	2.67	2.96	7.01	4.41	ENSMUSG00000005968	Tuft1	1369
14195	ENSMUSG00000060019	0.119	3.68909	9.67	0.00187	0.175	8.39	9.35	10	22.6	13.5	ENSMUSG00000060019	Gm10073	40
8960	ENSMUSG00000035403	0.119	3.53564	8.86	0.00291	0.214	6.98	11.7	6.18	16.6	15.5	ENSMUSG00000035403	Crb2	169
2975	ENSMUSG00000021763	0.119	2.95421	5.42	0.02	0.441	4.3	9.24	2.96	11.6	9.71	ENSMUSG00000021763	BC067074	184
15675	ENSMUSG00000073062	0.123	3.54214	7.07	0.00785	0.325	12.6	5.34	6.43	19.7	13.1	ENSMUSG00000073062	Zxdb	2891
7927	ENSMUSG00000032334	0.124	2.40365	6.58	0.0103	0.36	2.42	4.34	4.38	8.21	6.39	ENSMUSG00000032334	Loxl1	1188
760	ENSMUSG00000005268	0.125	5.58109	6.75	0.00939	0.349	23.1	60.1	18.9	74.7	61.6	ENSMUSG00000005268	Prlr	9
16098	ENSMUSG00000075602	0.126	3.93307	8.63	0.0033	0.224	9.67	7.9	14.8	28.4	15.2	ENSMUSG00000075602	Ly6a	231
15053	ENSMUSG00000067161	0.126	1.95902	5.83	0.0157	0.41	3.49	2.23	1.93	5.25	5.27	ENSMUSG00000067161	Gm5560	892
13753	ENSMUSG00000056708	0.127	5.05908	15.9	6.82e-05	0.0303	22.9	26.3	21.4	57.8	37.6	ENSMUSG00000056708	Ier5	2143
8854	ENSMUSG00000035095	0.131	2.32661	6.36	0.0117	0.375	3.96	3.9	2.19	9.2	5.06	ENSMUSG00000035095	Fam167a	144
15058	ENSMUSG00000067212	0.131	2.26952	5.95	0.0147	0.402	4.09	3.45	2.06	9.09	4.65	ENSMUSG00000067212	H2-T23	660
12675	ENSMUSG00000049928	0.133	2.64448	7.56	0.00598	0.287	6.04	2.89	3.35	7.23	10.1	ENSMUSG00000049928	Glp2r	3053
1410	ENSMUSG00000015112	0.133	1.84451	6.75	0.00938	0.349	2.28	2.67	2.06	4.82	4.99	ENSMUSG00000015112	Slc25a13	159
7651	ENSMUSG00000031825	0.133	2.19088	6.3	0.0121	0.378	4.3	2.89	1.67	7.23	5.57	ENSMUSG00000031825	Crispld2	189
3341	ENSMUSG00000022462	0.134	7.42489	16.8	4.08e-05	0.0185	161	99.4	96.3	214	286	ENSMUSG00000022462	Slc38a2	2733
15146	ENSMUSG00000068196	0.134	4.04439	4.78	0.0288	0.489	7.25	22.5	4.25	26.2	21.4	ENSMUSG00000068196	Col8a1	2653
8037	ENSMUSG00000032515	0.137	3.22832	12.6	0.000377	0.0852	6.58	7.13	5.02	11.6	15	ENSMUSG00000032515	Csrnp1	1074
13897	ENSMUSG00000057751	0.137	2.64159	9.87	0.00168	0.168	4.7	3.01	4.63	9.74	8.07	ENSMUSG00000057751	Megf6	627
11960	ENSMUSG00000046167	0.137	1.33974	5.34	0.0208	0.442	1.75	1.56	1.42	3.39	3.42	ENSMUSG00000046167	Gldn	2970
15707	ENSMUSG00000073374	0.139	1.79952	6.11	0.0135	0.389	2.28	1.78	2.7	6.24	3.69	ENSMUSG00000073374	C030034I22Rik	1471
16737	ENSMUSG00000081999	0.139	1.21076	5.06	0.0246	0.466	1.34	1.34	1.67	3.28	2.97	ENSMUSG00000081999	Gm13461	545
18198	ENSMUSG00000090210	0.14	2.30702	6.55	0.0105	0.361	3.36	3.56	2.83	10.4	4.14	ENSMUSG00000090210	Itga10	167
11656	ENSMUSG00000044583	0.142	2.22183	8.55	0.00345	0.228	3.62	2.34	2.96	7.77	5.64	ENSMUSG00000044583	Tlr7	119
1651	ENSMUSG00000017723	0.144	1.62484	4.73	0.0297	0.492	0.94	2.78	2.32	5.58	3.28	ENSMUSG00000017723	Wfdc2	3
15420	ENSMUSG00000070780	0.145	2.80034	5.87	0.0154	0.409	2.21	8.68	2.7	9.74	10.4	ENSMUSG00000070780	Rbm47	5
11587	ENSMUSG00000044258	0.147	2.04943	7.98	0.00474	0.263	3.09	1.56	3.09	5.69	6.02	ENSMUSG00000044258	Ctla2a	865
2875	ENSMUSG00000021587	0.151	4.10762	15.2	9.56e-05	0.0368	14.2	11.6	7.46	31	20.9	ENSMUSG00000021587	Pcsk1	653
4769	ENSMUSG00000026051	0.153	4.43844	5.56	0.0184	0.428	5.37	29.2	7.59	38.8	26.8	ENSMUSG00000026051	1500015O10Rik	172
617	ENSMUSG00000004043	0.158	1.22156	6.12	0.0134	0.389	1.01	1.78	1.29	2.85	3.56	ENSMUSG00000004043	Stat5a	497
6961	ENSMUSG00000030406	0.158	1.25818	5.84	0.0157	0.41	1.68	1.22	1.29	4.49	2.5	ENSMUSG00000030406	Gipr	243
11588	ENSMUSG00000044268	0.161	1.37434	5.97	0.0146	0.402	1.41	2.34	0.772	4.27	3.21	ENSMUSG00000044268	Gm4895	1137
3761	ENSMUSG00000023918	0.164	1.37123	7.23	0.00716	0.315	1.61	1.56	1.29	4.49	3.08	ENSMUSG00000023918	Gpr115	23
20000	ENSMUSG00000102640	0.164	1.75779	7.14	0.00756	0.321	2.01	1.22	2.83	6.68	3.52	ENSMUSG00000102640	RP24-323H7.4	1632
15897	ENSMUSG00000074466	0.164	1.31753	6.63	0.01	0.356	1.48	1.45	1.42	4.71	2.67	ENSMUSG00000074466	Gm15417	188
13535	ENSMUSG00000055200	0.169	1.19148	6.6	0.0102	0.36	1.28	1.45	1.16	4.27	2.5	ENSMUSG00000055200	Sertad3	623
18737	ENSMUSG00000095687	0.17	1.53953	5.67	0.0173	0.418	1.41	2.23	1.54	7.01	2.09	ENSMUSG00000095687	Rnaset2a	76
11890	ENSMUSG00000045761	0.171	1.76288	7.89	0.00497	0.268	2.21	2.23	1.42	7.12	3.32	ENSMUSG00000045761	Fam179a	482
3113	ENSMUSG00000022032	0.172	1.13999	5.74	0.0166	0.414	0.604	1.89	1.29	3.72	2.74	ENSMUSG00000022032	Scara5	1650
20427	ENSMUSG00000104148	0.173	1.10778	6.11	0.0134	0.389	1.21	0.557	1.8	3.39	2.84	ENSMUSG00000104148	PCDHA9	1842
6979	ENSMUSG00000030450	0.174	1.63423	6.11	0.0134	0.389	1.48	3.12	0.515	3.61	5.3	ENSMUSG00000030450	Oca2	59
19292	ENSMUSG00000097830	0.175	3.24832	5.01	0.0252	0.467	3.42	10	3.86	26.9	3.66	ENSMUSG00000097830	Gstp1	66
12538	ENSMUSG00000049130	0.176	1.06103	6.37	0.0116	0.374	0.873	1.22	1.42	3.94	2.29	ENSMUSG00000049130	C5ar1	1293
9835	ENSMUSG00000038224	0.177	0.44566	4.87	0.0273	0.481	0.537	0.557	1.03	1.86	1.85	ENSMUSG00000038224	Serpinf2	156
683	ENSMUSG00000004655	0.178	4.08119	9.03	0.00265	0.21	4.63	19.8	5.53	29.2	24.4	ENSMUSG00000004655	Aqp1	1758
11021	ENSMUSG00000041809	0.178	1.7814	8.04	0.00458	0.259	2.21	2.12	1.16	2.85	6.91	ENSMUSG00000041809	Efhc1	153
13816	ENSMUSG00000057143	0.178	1.3858	5.78	0.0162	0.412	2.15	1.67	0.386	5.25	2.7	ENSMUSG00000057143	Trim12c	56
15170	ENSMUSG00000068335	0.179	1.28974	5.77	0.0163	0.412	0.671	2.34	1.16	4.93	2.56	ENSMUSG00000068335	Dok1	1476
10652	ENSMUSG00000040552	0.186	1.59992	9.09	0.00258	0.208	1.41	1.56	2.06	6.24	3.25	ENSMUSG00000040552	C3ar1	2685
10880	ENSMUSG00000041324	0.186	1.76497	8.91	0.00283	0.214	2.95	1.34	1.03	6.13	4.34	ENSMUSG00000041324	Inhba	82
6829	ENSMUSG00000030111	0.188	4.23622	6.57	0.0104	0.36	6.91	22.7	2.7	42.7	18.7	ENSMUSG00000030111	A2m	129
19955	ENSMUSG00000102498	0.189	0.476433	4.67	0.0307	0.499	0.268	0.891	1.03	2.41	1.64	ENSMUSG00000102498	RP23-266J14.1	2438
10391	ENSMUSG00000039774	0.19	0.838366	5.76	0.0164	0.412	0.604	1.11	1.16	3.83	1.71	ENSMUSG00000039774	Galnt12	466
4884	ENSMUSG00000026271	0.19	0.508729	4.86	0.0274	0.482	0.671	0.891	0.643	3.17	1.2	ENSMUSG00000026271	Gpr35	2900
3173	ENSMUSG00000022146	0.191	3.28033	26.4	2.76e-07	0.000376	6.04	5.12	4.89	14.7	16.3	ENSMUSG00000022146	Osmr	5391
2380	ENSMUSG00000020641	0.192	0.297715	5.33	0.021	0.442	0.47	0.779	0.515	1.86	1.57	ENSMUSG00000020641	Rsad2	150
367	ENSMUSG00000002289	0.194	1.71955	9.6	0.00194	0.176	1.07	1.89	2.19	3.17	6.5	ENSMUSG00000002289	Angptl4	220
8084	ENSMUSG00000032593	0.195	0.966568	5.43	0.0198	0.441	1.21	0.445	1.42	4.71	1.54	ENSMUSG00000032593	Amigo3	795
9638	ENSMUSG00000037705	0.198	0.65995	5.06	0.0245	0.466	0.873	1.11	0.386	3.72	1.27	ENSMUSG00000037705	Tecta	530
6397	ENSMUSG00000029177	0.199	0.914462	6.52	0.0107	0.363	0.873	1	1.03	4.38	1.64	ENSMUSG00000029177	Cenpa	165
8492	ENSMUSG00000033983	0.2	1.84574	13.4	0.000249	0.0661	2.42	1.45	1.54	6.24	5.09	ENSMUSG00000033983	Coil	287
13377	ENSMUSG00000054204	0.201	1.38945	10.1	0.00147	0.157	1.54	1.22	1.16	5.25	3.04	ENSMUSG00000054204	Fam150b	590
14665	ENSMUSG00000063605	0.201	1.30869	9.59	0.00196	0.176	1.34	1.11	1.29	5.04	2.8	ENSMUSG00000063605	Ccdc102a	144
2187	ENSMUSG00000020286	0.201	0.181469	4.87	0.0273	0.481	0.336	0.334	0.901	1.42	1.64	ENSMUSG00000020286	1700093K21Rik	47
18152	ENSMUSG00000090019	0.201	-0.0129762	4.72	0.0298	0.492	0.47	0.334	0.515	1.64	1.13	ENSMUSG00000090019	Gimap1	477
11571	ENSMUSG00000044177	0.202	2.73534	12.4	0.000426	0.0924	2.01	6.35	2.32	13.6	8.27	ENSMUSG00000044177	Wfikkn2	133
3814	ENSMUSG00000024014	0.208	1.45542	9.11	0.00254	0.206	2.21	0.779	0.901	5.47	3.28	ENSMUSG00000024014	Pim1	1364
16647	ENSMUSG00000081453	0.208	0.253927	6.07	0.0138	0.394	0.604	0.445	0.515	1.97	1.47	ENSMUSG00000081453	Gm6767	1381
14512	ENSMUSG00000062510	0.21	0.255461	5	0.0253	0.467	0.671	0.334	0.643	2.74	0.992	ENSMUSG00000062510	Nsl1	4025
11327	ENSMUSG00000042828	0.213	0.50417	6.9	0.00864	0.339	0.537	0.779	0.643	2.74	1.61	ENSMUSG00000042828	Trim72	932
18942	ENSMUSG00000097142	0.213	0.245558	5.63	0.0176	0.422	0.537	0.557	0.515	2.52	1.13	ENSMUSG00000097142	Gm26778	119
3613	ENSMUSG00000022996	0.214	0.565747	6.24	0.0125	0.383	0.336	0.779	1.03	2.96	1.64	ENSMUSG00000022996	Wnt10b	276
19157	ENSMUSG00000097559	0.222	1.07762	6.66	0.00983	0.354	1.14	1.56	0.257	5.36	1.71	ENSMUSG00000097559	D430018E03Rik	3275
14190	ENSMUSG00000059991	0.223	5.07641	53.9	2.13e-13	1.02e-09	16.8	14.4	19.6	64.9	51.8	ENSMUSG00000059991	Nptx2	1084
12754	ENSMUSG00000050335	0.227	1.04377	7.76	0.00533	0.269	0.47	1.67	0.772	4.82	2.05	ENSMUSG00000050335	Lgals3	114
10142	ENSMUSG00000039063	0.227	0.225829	4.9	0.0269	0.48	0.201	0.668	0.772	2.96	0.889	ENSMUSG00000039063	Echdc3	507
7151	ENSMUSG00000030787	0.228	0.634817	6	0.0143	0.401	0.537	1	0.643	4.27	1.03	ENSMUSG00000030787	Lyve1	1565
17750	ENSMUSG00000086914	0.229	0.153049	5.03	0.0249	0.466	0.604	0.445	0.386	2.96	0.718	ENSMUSG00000086914	Gm16124	406
563	ENSMUSG00000003545	0.23	3.63003	32.7	1.09e-08	2.32e-05	5.37	6.9	5.66	27.3	15.8	ENSMUSG00000003545	Fosb	2120
11367	ENSMUSG00000043085	0.234	0.352861	7.11	0.00765	0.323	0.403	0.334	0.772	1.31	2.22	ENSMUSG00000043085	Tmem82	470
18109	ENSMUSG00000089855	0.236	2.45324	5.5	0.019	0.435	0.0671	4.23	3.09	4.16	13.7	NA	NA	NA
3668	ENSMUSG00000023122	0.239	0.577639	7.17	0.00741	0.319	0.268	1.22	0.386	2.63	2.02	NA	NA	NA
15834	ENSMUSG00000074151	0.241	0.767143	8.31	0.00393	0.242	0.94	0.668	0.515	4.16	1.57	ENSMUSG00000074151	Nlrc5	1035
11174	ENSMUSG00000042372	0.242	0.665381	6.5	0.0108	0.365	0.336	1.45	0.257	3.61	1.64	ENSMUSG00000042372	Dmrt3	697
17399	ENSMUSG00000085609	0.244	1.92652	18.3	1.9e-05	0.0101	2.42	0.891	1.42	6.02	6.63	ENSMUSG00000085609	1700016P03Rik	641
18014	ENSMUSG00000088609	0.246	5.57991	9.95	0.00161	0.165	3.22	17.9	44.8	73	98.7	ENSMUSG00000088609	Gm24187	57
8210	ENSMUSG00000032988	0.258	2.06938	11.3	0.000784	0.127	0.604	3.56	1.29	11.1	4.1	NA	NA	NA
20157	ENSMUSG00000103206	0.258	0.816967	9.66	0.00188	0.175	0.604	1	0.515	4.38	1.71	ENSMUSG00000103206	RP23-245M20.4	576
16489	ENSMUSG00000080205	0.26	0.392971	7.15	0.0075	0.32	0.873	0.445	0	2.52	1.64	ENSMUSG00000080205	Gm15526	204
448	ENSMUSG00000002831	0.262	4.24831	29.3	6.31e-08	0.0001	11.7	6.46	5.66	19.7	48.7	ENSMUSG00000002831	Plin4	1416
1581	ENSMUSG00000016942	0.264	0.235335	8.51	0.00352	0.23	0.201	0.557	0.515	1.75	1.78	ENSMUSG00000016942	Tmprss6	546
1743	ENSMUSG00000018486	0.264	0.288084	6.57	0.0104	0.36	0.738	0.223	0.386	3.39	0.855	ENSMUSG00000018486	Wnt9b	3386
3650	ENSMUSG00000023067	0.266	3.84845	40.6	1.87e-10	5.1e-07	5.44	6.79	5.66	17.1	34.6	ENSMUSG00000023067	Cdkn1a	176
2717	ENSMUSG00000021250	0.268	2.78435	30.1	4.14e-08	7.9e-05	2.55	3.67	2.19	16.5	8.65	ENSMUSG00000021250	Fos	247
8494	ENSMUSG00000033987	0.274	-0.68393	4.99	0.0255	0.469	0.268	0.223	0	1.09	0.65	ENSMUSG00000033987	Dnah17	62
20345	ENSMUSG00000103885	0.276	0.313531	8.91	0.00284	0.214	0.268	0.445	0.643	2.85	1.33	NA	NA	NA
9634	ENSMUSG00000037686	0.284	1.70362	22	2.68e-06	0.00223	0.873	1.11	1.67	6.9	4.72	ENSMUSG00000037686	Aspg	828
11257	ENSMUSG00000042622	0.291	0.826182	13.4	0.000254	0.0664	0.336	0.445	1.03	2.74	3.04	ENSMUSG00000042622	Maff	1217
12725	ENSMUSG00000050195	0.297	0.72788	12.2	0.000488	0.1	0.94	0.223	0.257	2.74	2.7	ENSMUSG00000050195	Scd4	730
10928	ENSMUSG00000041498	0.311	-0.264415	7.05	0.00793	0.325	0.403	0.223	0	1.97	0.786	ENSMUSG00000041498	Kif14	108
1407	ENSMUSG00000015093	0.314	0.552365	6.55	0.0105	0.361	0	1.11	0.386	4.6	1.03	NA	NA	NA
18613	ENSMUSG00000093989	0.315	-0.544683	5.23	0.0222	0.452	0.134	0.445	0	1.97	0.41	ENSMUSG00000093989	Rnasek	202
8161	ENSMUSG00000032818	0.325	0.0700871	10.3	0.00131	0.149	0.403	0.334	0	1.86	1.5	ENSMUSG00000032818	Loxhd1	17
1718	ENSMUSG00000018379	0.325	-0.141965	6.7	0.00967	0.352	0.201	0.223	0.129	0.219	2.02	NA	NA	NA
12131	ENSMUSG00000046993	0.329	-0.741577	5.06	0.0245	0.466	0.134	0.223	0.129	1.97	0.205	ENSMUSG00000046993	Gm5637	1119
12465	ENSMUSG00000048721	0.335	1.97673	24.7	6.59e-07	0.00074	0.873	1.11	1.67	11.6	3.97	ENSMUSG00000048721	Fndc9	1536
8888	ENSMUSG00000035202	0.339	9.32213	26.1	3.27e-07	0.00039	56.8	225	314	924	1680	ENSMUSG00000035202	Lars2	986
11961	ENSMUSG00000046168	0.343	-1.05766	5.71	0.0169	0.415	0.134	0	0.129	0.985	0.41	ENSMUSG00000046168	Kcnrg	30
19510	ENSMUSG00000098923	0.344	-1.25577	4.69	0.0304	0.496	0	0	0.257	0.657	0.41	ENSMUSG00000098923	Tmem185b	306
55	ENSMUSG00000000325	0.345	0.743155	13.1	0.000289	0.0736	0.873	0.223	0.129	4.49	1.81	ENSMUSG00000000325	Arvcf	625
15353	ENSMUSG00000070369	0.346	0.0807919	7.24	0.00712	0.314	0.336	0.223	0	0.219	2.53	ENSMUSG00000070369	Itgad	113
15325	ENSMUSG00000070077	0.346	-1.00468	5.77	0.0163	0.412	0.201	0	0	0.657	0.615	ENSMUSG00000070077	Mir491	86
7933	ENSMUSG00000032346	0.348	-0.013535	7.82	0.00516	0.269	0	0.557	0.257	2.74	0.889	ENSMUSG00000032346	Ooep	1446
14738	ENSMUSG00000064057	0.349	-1.17058	5.04	0.0247	0.466	0	0.223	0	0.438	0.581	ENSMUSG00000064057	Scgb3a1	127
17993	ENSMUSG00000088030	0.351	-1.37777	4.95	0.0261	0.475	0.0671	0.111	0	0.766	0.274	ENSMUSG00000088030	Gm24991	108
5579	ENSMUSG00000027656	0.352	0.177871	8.96	0.00276	0.213	0.0671	0.779	0	2.63	1.37	ENSMUSG00000027656	Wisp2	709
19524	ENSMUSG00000099071	0.356	-1.00757	5.34	0.0209	0.442	0.0671	0	0.257	1.31	0.308	ENSMUSG00000099071	Mir8095	129
12529	ENSMUSG00000049103	0.358	-0.773851	6.79	0.00916	0.345	0.201	0.111	0	1.42	0.479	ENSMUSG00000049103	Ccr2	2334
13342	ENSMUSG00000053957	0.365	-0.888754	5.8	0.016	0.412	0	0.111	0.257	1.42	0.376	NA	NA	NA
1817	ENSMUSG00000018919	0.366	-1.14847	4.78	0.0288	0.489	0.134	0.111	0	1.42	0.137	NA	NA	NA
6253	ENSMUSG00000028950	0.368	-0.853399	5.69	0.0171	0.417	0.268	0	0	1.53	0.342	ENSMUSG00000028950	Tas1r1	152
2552	ENSMUSG00000020911	0.369	-1.39269	4.75	0.0293	0.49	0.0671	0.111	0	0.985	0.171	ENSMUSG00000020911	Krt19	89
17490	ENSMUSG00000085946	0.37	-1.24882	6.07	0.0137	0.394	0.0671	0.111	0	0.766	0.376	ENSMUSG00000085946	AA387200	1001
14854	ENSMUSG00000065097	0.371	-0.901825	5.17	0.0229	0.457	0.268	0	0	1.64	0.239	ENSMUSG00000065097	Snora16a	136
5787	ENSMUSG00000028076	0.373	-0.161453	10.5	0.00122	0.147	0.201	0.334	0	2.19	0.957	ENSMUSG00000028076	Cd1d1	517
6882	ENSMUSG00000030236	0.375	-0.163404	10.9	0.000963	0.132	0.201	0.111	0.129	0.766	1.74	ENSMUSG00000030236	Slco1b2	220
9030	ENSMUSG00000035683	0.385	-1.02099	5.88	0.0153	0.408	0.201	0	0	1.31	0.308	ENSMUSG00000035683	Melk	69
2304	ENSMUSG00000020490	0.387	-1.28061	5.83	0.0158	0.41	0.134	0	0	0.876	0.308	NA	NA	NA
6860	ENSMUSG00000030205	0.393	-1.17801	6.45	0.0111	0.37	0.0671	0	0.129	0.985	0.342	ENSMUSG00000030205	Gprc5d	267
16166	ENSMUSG00000078006	0.396	-1.17928	6.57	0.0104	0.36	0.0671	0.111	0	0.985	0.342	NA	NA	NA
11573	ENSMUSG00000044199	0.409	-0.55623	8	0.00469	0.261	0.134	0.223	0	2.3	0.342	ENSMUSG00000044199	S1pr4	733
14465	ENSMUSG00000062157	0.409	-0.170189	7.64	0.00571	0.279	0.201	0.334	0	3.61	0.205	ENSMUSG00000062157	Ifnlr1	2319
16231	ENSMUSG00000078519	0.412	-1.21268	5.81	0.0159	0.412	0.0671	0	0.129	1.31	0.171	NA	NA	NA
15816	ENSMUSG00000074006	0.423	-0.264822	10.1	0.00146	0.157	0.268	0.111	0	2.74	0.547	ENSMUSG00000074006	Omp	1567
337	ENSMUSG00000002076	0.425	-0.862313	6.7	0.00966	0.352	0.134	0.111	0	1.97	0.171	ENSMUSG00000002076	Hsf2bp	27
18447	ENSMUSG00000092116	0.432	-0.623085	10.2	0.00143	0.157	0.134	0.111	0	1.64	0.615	ENSMUSG00000092116	Gm10320	185
16172	ENSMUSG00000078122	0.433	-1.41851	6.51	0.0107	0.365	0	0.111	0	0.547	0.376	ENSMUSG00000078122	F630028O10Rik	3224
19513	ENSMUSG00000098973	0.445	-1.23603	7.07	0.00784	0.325	0	0	0.129	0.328	0.615	ENSMUSG00000098973	Mir6236	123
17369	ENSMUSG00000085511	0.448	-0.54186	8.78	0.00305	0.218	0	0.223	0	0.328	1.4	ENSMUSG00000085511	Gm11738	1769
5334	ENSMUSG00000027202	0.459	-1.4187	6.48	0.0109	0.366	0	0.111	0	0.876	0.239	NA	NA	NA
16301	ENSMUSG00000078881	0.464	-0.222666	12	0.000522	0.105	0.201	0	0	0.547	1.85	ENSMUSG00000078881	Gm14434	226
13254	ENSMUSG00000053338	0.466	-1.40167	6.37	0.0116	0.374	0	0	0.129	0.985	0.205	ENSMUSG00000053338	Tarm1	3
14899	ENSMUSG00000065537	0.471	-0.302793	14.2	0.000165	0.0501	0.201	0	0	1.31	1.3	ENSMUSG00000065537	Mir132	101
20441	ENSMUSG00000104184	0.471	-1.4337	5.89	0.0152	0.408	0	0	0.129	1.09	0.137	NA	NA	NA
5165	ENSMUSG00000026822	0.473	0.891707	29.5	5.73e-08	9.94e-05	0.403	0.111	0.129	2.74	4.03	ENSMUSG00000026822	Lcn2	609
8953	ENSMUSG00000035385	0.473	-0.766728	10.7	0.00106	0.136	0.134	0	0	1.2	0.684	NA	NA	NA
17793	ENSMUSG00000087057	0.473	-1.03867	7.58	0.0059	0.284	0	0.111	0	0.219	0.855	NA	NA	NA
18231	ENSMUSG00000090370	0.476	-1.35682	6.95	0.00837	0.332	0	0.111	0	0.985	0.239	NA	NA	NA
10561	ENSMUSG00000040283	0.481	-1.38716	6.5	0.0108	0.365	0	0.111	0	1.09	0.171	NA	NA	NA
12559	ENSMUSG00000049291	0.487	-1.26975	7.84	0.00511	0.269	0	0.111	0	0.985	0.308	NA	NA	NA
18460	ENSMUSG00000092212	0.491	-1.06419	9.23	0.00238	0.2	0	0.111	0	0.547	0.684	ENSMUSG00000092212	Slc22a13b-ps	342
13735	ENSMUSG00000056586	0.501	-1.35531	6.33	0.0119	0.376	0	0.111	0	1.31	0.103	NA	NA	NA
18781	ENSMUSG00000096243	0.515	-0.905875	10.4	0.00125	0.148	0	0.111	0	0.547	0.855	ENSMUSG00000096243	Gm24265	141
17585	ENSMUSG00000086324	0.532	2.67849	87.6	8.01e-21	1.53e-16	1.14	0.557	0.257	10.6	16.8	ENSMUSG00000086324	Gm15564	96
14848	ENSMUSG00000064945	0.551	-0.512259	9.91	0.00164	0.166	0	0	0.129	0.109	1.61	ENSMUSG00000064945	Rny3	102

## Sheet: 36h sort
	ID	logFC.3	logCPM.3	LR.3	PValue.3	FDR.3	G545_01_t0_cont.x	G545_07_t0_cont.x	G545_09_t0_cont.x	G545_04_t36_exp	G545_05_t36_exp	G545_06_t36_exp	common_name.V1.y	common_name.V2.y	common_name.V3
17632	ENSMUSG00000086503	-0.442	7.82	78.6	7.57e-19	7.27e-15	0.138	618	735	0	0	0	ENSMUSG00000086503	Xist	178
18026	ENSMUSG00000088856	-0.152	-1.82	14.2	0.000166	0.0257	0.276	0.55	0.159	0	0	0	ENSMUSG00000088856	Gm24727	144
18375	ENSMUSG00000091611	-0.145	-1.93	13.6	0.000225	0.0313	0.368	0.206	0.212	0	0	0	ENSMUSG00000091611	Gm9364	554
7308	ENSMUSG00000031163	-0.143	-1.99	11.8	0.000591	0.0638	0.23	0.138	0.37	0	0	0	ENSMUSG00000031163	Glod5	177
18008	ENSMUSG00000088378	-0.134	-2.16	10.1	0.00148	0.116	0.138	0.138	0.317	0	0	0	ENSMUSG00000088378	Gm25184	163
16096	ENSMUSG00000075596	-0.131	-2.22	9.48	0.00208	0.141	0.138	0.206	0.212	0	0	0	ENSMUSG00000075596	B130006D01Rik	198
19938	ENSMUSG00000102452	-0.131	-2.22	9.33	0.00225	0.149	0.184	0.275	0.106	0	0	0	ENSMUSG00000102452	RP24-308L17.5	1353
19207	ENSMUSG00000097650	-0.13	-2.22	9.58	0.00196	0.138	0.184	0.206	0.159	0	0	0	ENSMUSG00000097650	4921507G05Rik	1396
9182	ENSMUSG00000036251	-0.129	-2.23	8.87	0.0029	0.17	0.276	0.138	0.106	0	0	0	ENSMUSG00000036251	Trpm8	311
10099	ENSMUSG00000038925	-0.127	-2.29	9.12	0.00253	0.161	0.138	0.206	0.159	0	0	0	ENSMUSG00000038925	E330034G19Rik	381
8819	ENSMUSG00000034968	-0.127	-2.29	8.66	0.00326	0.183	0.138	0.275	0.106	0	0	0	ENSMUSG00000034968	Lbx2	414
18665	ENSMUSG00000094690	-0.126	-2.29	8.93	0.0028	0.168	0.184	0.138	0.159	0	0	0	ENSMUSG00000094690	1600014C23Rik	161
16302	ENSMUSG00000078886	-0.122	-2.36	8.01	0.00464	0.233	0.138	0.206	0.106	0	0	0	ENSMUSG00000078886	Gm2026	3
12985	ENSMUSG00000051663	-0.122	-2.36	7.8	0.00524	0.25	0.138	0.206	0.106	0	0	0	ENSMUSG00000051663	Pcdhb1	71
2766	ENSMUSG00000021342	-0.119	0.949	10.7	0.00109	0.0951	0.138	0.275	9.36	0.475	0	0	ENSMUSG00000021342	Prl	141
19399	ENSMUSG00000098108	-0.117	-2.44	7.04	0.00795	0.317	0.138	0.138	0.106	0	0	0	ENSMUSG00000098108	Gm27008	58
1294	ENSMUSG00000013415	-0.117	-2.44	6.92	0.00853	0.33	0.138	0.138	0.106	0	0	0	ENSMUSG00000013415	Igf2bp1	952
16155	ENSMUSG00000077714	-0.0988	-1.77	9.79	0.00175	0.13	0.184	0.619	0.212	0	0	0.0607	ENSMUSG00000077714	Snord17	238
18791	ENSMUSG00000096349	-0.0986	-0.436	7.43	0.0064	0.285	0	3.72	0.159	0.119	0	0.182	ENSMUSG00000096349	Gm22513	164
20271	ENSMUSG00000103632	-0.0877	-1.44	11.5	0.000682	0.0697	0.598	0.482	0.212	0.0594	0	0.0607	ENSMUSG00000103632	RP24-400M20.2	427
15607	ENSMUSG00000072592	-0.0864	-1.98	7.73	0.00543	0.257	0.138	0.275	0.317	0	0.0709	0	ENSMUSG00000072592	Gm10373	409
20438	ENSMUSG00000104178	-0.0862	-1.98	7.99	0.00471	0.234	0.184	0.206	0.317	0.0594	0	0	ENSMUSG00000104178	RP23-14P23.3	1228
16959	ENSMUSG00000083328	-0.0852	-1.55	9.3	0.00229	0.15	0.138	0.688	0.423	0.0594	0	0.0607	ENSMUSG00000083328	Gm11826	438
20522	ENSMUSG00000104463	-0.084	0.4	13.8	0.000207	0.0305	4.69	0.688	0.37	0.238	0.213	0.243	ENSMUSG00000104463	Mat2a	1494
17156	ENSMUSG00000084729	-0.0827	-2.04	7.24	0.00714	0.299	0.276	0.206	0.159	0.0594	0	0	ENSMUSG00000084729	Gm24139	288
19939	ENSMUSG00000102457	-0.0798	-2.1	6.57	0.0104	0.363	0.184	0.275	0.159	0	0.0709	0	ENSMUSG00000102457	RP23-382H8.2	2980
3652	ENSMUSG00000023070	-0.0794	-2.1	6.45	0.0111	0.373	0.184	0.138	0.264	0.0594	0	0	ENSMUSG00000023070	Rgn	604
18670	ENSMUSG00000094772	-0.0777	-0.805	16.5	4.97e-05	0.0105	0.552	0.894	0.899	0.178	0.0709	0.0607	ENSMUSG00000094772	Rpl29-ps2	483
17785	ENSMUSG00000087040	-0.076	-2.16	5.59	0.018	0.465	0.138	0.138	0.264	0.0594	0	0	ENSMUSG00000087040	Gm14033	1383
18060	ENSMUSG00000089664	-0.0759	-2.16	5.59	0.0181	0.465	0.23	0.206	0.106	0	0	0.0607	ENSMUSG00000089664	Gm12494	113
3925	ENSMUSG00000024215	-0.071	-1.78	6.15	0.0132	0.406	0.46	0.206	0.159	0.119	0	0	ENSMUSG00000024215	Spdef	178
19355	ENSMUSG00000097971	-0.0689	5.14	10.9	0.000939	0.0878	7.23	14.3	156	5.41	14.7	11.8	ENSMUSG00000097971	Gm26917	802
19459	ENSMUSG00000098383	-0.0675	-1.26	8.77	0.00306	0.176	0.69	0.55	0.212	0.119	0.0709	0.0607	ENSMUSG00000098383	Gm27197	381
20162	ENSMUSG00000103224	-0.0664	-1.88	6.02	0.0142	0.418	0.23	0.275	0.264	0	0.142	0	ENSMUSG00000103224	RP23-243N8.1	319
18309	ENSMUSG00000091083	-0.0654	-1.56	7.05	0.00791	0.317	0.368	0.138	0.529	0.0594	0.0709	0.0607	ENSMUSG00000091083	Gm4535	558
7186	ENSMUSG00000030858	-0.0593	-1.69	5.64	0.0176	0.461	0.276	0.138	0.476	0.0594	0.0709	0.0607	ENSMUSG00000030858	1700007K09Rik	3
20321	ENSMUSG00000103800	-0.0578	-1.26	8.34	0.00388	0.208	0.414	0.413	0.582	0.0594	0.142	0.121	ENSMUSG00000103800	Pcdha8	2401
18531	ENSMUSG00000093076	-0.057	-1.27	6.89	0.00868	0.333	0.506	0.206	0.635	0.0594	0.0709	0.182	ENSMUSG00000093076	Mir3082	64
15649	ENSMUSG00000072902	-0.0565	-0.683	10.6	0.00111	0.096	0.506	1.03	0.899	0.238	0.213	0.121	ENSMUSG00000072902	Gm10435	1292
17242	ENSMUSG00000085051	-0.0541	-1.55	6.22	0.0126	0.398	0.276	0.413	0.37	0.0594	0.142	0.0607	ENSMUSG00000085051	Gm11542	686
4485	ENSMUSG00000025383	-0.0537	-1.01	7.23	0.00718	0.299	0.368	0.482	0.899	0.238	0.142	0.0607	ENSMUSG00000025383	Il23a	656
19576	ENSMUSG00000099759	-0.052	-0.786	5.56	0.0184	0.467	0.46	0.344	1.27	0.416	0	0.121	ENSMUSG00000099759	RP23-152O2.3	1301
13655	ENSMUSG00000056043	-0.0517	-1.4	6.44	0.0112	0.373	0.322	0.482	0.423	0.119	0.142	0.0607	ENSMUSG00000056043	Rgs9bp	5514
13654	ENSMUSG00000056032	-0.0494	-0.982	7.39	0.00655	0.289	0.414	0.826	0.582	0.178	0.142	0.182	ENSMUSG00000056032	BC018473	550
19685	ENSMUSG00000100583	-0.0482	-1.29	6.04	0.014	0.416	0.414	0.55	0.37	0.0594	0.142	0.182	ENSMUSG00000100583	Gm29443	277
17079	ENSMUSG00000084088	-0.0481	-0.176	9.05	0.00263	0.163	1.47	0.963	0.952	0.594	0.354	0.0607	ENSMUSG00000084088	Gm12941	220
20067	ENSMUSG00000102863	-0.0458	-1.19	5.79	0.0161	0.448	0.322	0.55	0.582	0.178	0.142	0.121	ENSMUSG00000102863	RP23-103F2.4	2785
19659	ENSMUSG00000100362	-0.045	-1.19	5.79	0.0161	0.448	0.506	0.482	0.423	0.178	0.213	0.0607	ENSMUSG00000100362	Gm1833	495
8888	ENSMUSG00000035202	-0.0406	8.05	12.2	0.000473	0.0538	144	314	706	75.5	162	185	ENSMUSG00000035202	Lars2	986
9695	ENSMUSG00000037868	-0.0406	1.06	9.52	0.00203	0.14	4.88	1.93	1.48	1.19	0.851	0.97	ENSMUSG00000037868	Egr2	1200
18014	ENSMUSG00000088609	-0.0404	4.48	7.45	0.00635	0.284	8.51	33	55.6	5.23	8.01	22.1	ENSMUSG00000088609	Gm24187	57
19615	ENSMUSG00000100053	-0.0403	-0.713	5.54	0.0186	0.47	0.552	0.482	1.06	0.357	0.213	0.182	ENSMUSG00000100053	Gm28154	228
17585	ENSMUSG00000086324	-0.0401	3.13	10.3	0.00133	0.108	5.48	9.7	22.4	2.2	6.59	5.03	ENSMUSG00000086324	Gm15564	96
20030	ENSMUSG00000102737	-0.0389	-0.752	5.82	0.0158	0.446	0.506	0.826	0.74	0.297	0.284	0.182	ENSMUSG00000102737	RP23-246H16.1	835
5920	ENSMUSG00000028348	-0.0387	0.199	10.1	0.00146	0.116	1.47	1.24	1.64	0.416	0.638	0.607	ENSMUSG00000028348	Murc	857
13623	ENSMUSG00000055818	-0.0387	-0.752	5.43	0.0198	0.489	0.644	0.894	0.529	0.119	0.354	0.303	ENSMUSG00000055818	A230083G16Rik	433
2977	ENSMUSG00000021765	-0.0383	0.844	9.99	0.00158	0.12	2.44	2.61	2.12	1.25	1.21	0.303	ENSMUSG00000021765	Fst	1161
9597	ENSMUSG00000037578	-0.0383	0.12	5.86	0.0155	0.442	1.33	0.619	2.06	0.535	0.851	0.182	ENSMUSG00000037578	Pkd2l1	911
18611	ENSMUSG00000093979	-0.0379	0.116	6.43	0.0112	0.373	1.66	0.963	1.37	1.01	0.213	0.303	ENSMUSG00000093979	Gm2237	3
7412	ENSMUSG00000031382	-0.0374	0.891	10.5	0.0012	0.1	2.85	1.31	3.01	1.07	0.851	0.91	ENSMUSG00000031382	Asb11	416
18733	ENSMUSG00000095648	-0.0369	-0.601	5.47	0.0193	0.482	0.875	0.757	0.635	0.357	0.425	0.121	ENSMUSG00000095648	Gm2004	3
6686	ENSMUSG00000029727	-0.0367	0.16	6.84	0.00891	0.335	1.43	0.963	1.74	0.773	0.709	0.182	ENSMUSG00000029727	Cyp3a13	1337
14874	ENSMUSG00000065336	-0.036	-0.0687	6.49	0.0108	0.369	1.56	0.963	0.899	0.594	0.567	0.243	ENSMUSG00000065336	Snora34	138
15806	ENSMUSG00000073940	-0.0313	2.8	9.25	0.00236	0.154	10.8	12.9	4.44	6.18	3.26	3.4	ENSMUSG00000073940	Hbb-bt	132
3416	ENSMUSG00000022602	-0.0282	6.74	16.7	4.28e-05	0.00952	200	79.6	149	89.3	55.2	68	ENSMUSG00000022602	Arc	911
19726	ENSMUSG00000100862	-0.0277	3.98	6.98	0.00823	0.324	10.2	39.6	13.5	10.5	12.4	8.79	ENSMUSG00000100862	Gm10925	678
10896	ENSMUSG00000041377	-0.0257	1.48	8.22	0.00413	0.216	2.85	3.65	3.97	2.26	1.63	1.58	ENSMUSG00000041377	Ninj2	322
10055	ENSMUSG00000038793	-0.0256	2.73	9.36	0.00222	0.148	8.84	7.84	8.62	6.89	3.19	3.21	ENSMUSG00000038793	Lefty1	199
16489	ENSMUSG00000080205	-0.0255	0.626	5.38	0.0204	0.498	2.03	1.72	1.74	1.31	0.922	0.667	ENSMUSG00000080205	Gm15526	204
20482	ENSMUSG00000104318	-0.0247	0.749	5.71	0.0169	0.459	1.84	1.72	2.43	1.01	1.13	1.09	ENSMUSG00000104318	Pcdha7	2401
13744	ENSMUSG00000056656	-0.0238	2.05	7.05	0.00793	0.317	4.69	5.16	5.6	2.26	1.91	4.31	ENSMUSG00000056656	Apol8	742
12793	ENSMUSG00000050592	-0.0218	2.02	6.4	0.0114	0.376	5.15	3.78	5.82	2.62	2.13	3.82	ENSMUSG00000050592	Fam78a	337
2442	ENSMUSG00000020732	-0.0215	1.58	6.62	0.0101	0.357	3.08	3.92	3.86	2.2	2.13	2	ENSMUSG00000020732	Rab37	623
10971	ENSMUSG00000041660	-0.0214	1.51	5.7	0.017	0.46	2.99	4.27	3.12	2.5	1.7	1.82	ENSMUSG00000041660	Bbox1	35
8157	ENSMUSG00000032807	-0.0201	2.48	8.13	0.00434	0.223	6.31	7.91	6.19	3.98	3.83	4.49	ENSMUSG00000032807	Alox12b	67
14457	ENSMUSG00000062093	-0.0195	2.05	6.77	0.00927	0.342	5.48	4.54	4.81	3.21	3.26	2.67	ENSMUSG00000062093	Gm10110	321
19163	ENSMUSG00000097571	-0.0189	2.24	5.82	0.0158	0.446	5.15	4.54	7.14	3.68	3.83	3.03	ENSMUSG00000097571	Jpx	99
9913	ENSMUSG00000038418	-0.0185	6.53	16.3	5.34e-05	0.011	130	79.5	129	76	60.2	77.7	ENSMUSG00000038418	Egr1	1188
19271	ENSMUSG00000097789	-0.0182	5.08	10.8	0.00101	0.0916	34.8	36.1	52.7	22.1	22.3	34.3	ENSMUSG00000097789	Gm2115	1488
18578	ENSMUSG00000093629	-0.0182	2	5.63	0.0177	0.461	4.97	4.4	4.76	3.45	3.12	2.43	ENSMUSG00000093629	Prox2os	760
12703	ENSMUSG00000050074	-0.0178	4.27	9.59	0.00195	0.138	22.2	21.8	26.1	19.7	10.5	14.6	ENSMUSG00000050074	Spink8	222
18841	ENSMUSG00000096914	-0.0175	3.72	8.32	0.00393	0.209	15.4	15.1	17	10.7	7.02	12.9	ENSMUSG00000096914	Galntl6	957
3636	ENSMUSG00000023034	-0.0174	5.75	8.26	0.00406	0.214	84.1	42.7	68.6	52.2	30.8	43.7	ENSMUSG00000023034	Nr4a1	540
7143	ENSMUSG00000030772	-0.0171	8.55	23.3	1.41e-06	0.000601	463	402	498	313	267	309	ENSMUSG00000030772	Dkk3	2192
14150	ENSMUSG00000059742	-0.0156	5.07	8.79	0.00304	0.175	35.6	31.2	53.1	26.5	23.3	31.4	ENSMUSG00000059742	Kcnh7	818
11473	ENSMUSG00000043673	-0.0156	3.33	8.21	0.00417	0.217	11.7	12.5	11.4	7.55	7.87	8.61	ENSMUSG00000043673	Kcns3	1019
2008	ENSMUSG00000019960	-0.0155	5.56	18	2.24e-05	0.00552	61.7	47.2	59	41.7	36.6	35.9	ENSMUSG00000019960	Dusp6	1189
13629	ENSMUSG00000055866	-0.0148	5.31	16.3	5.46e-05	0.0111	47.5	46.9	46	28.5	31.5	37.1	ENSMUSG00000055866	Per2	23
13241	ENSMUSG00000053279	-0.0147	5.89	8.03	0.00459	0.232	63.6	57.4	88	62.6	45.9	36.3	ENSMUSG00000053279	Aldh1a1	496
10693	ENSMUSG00000040675	-0.0147	3.61	7.46	0.00632	0.284	14.4	15.7	12.9	11.4	9.5	8.86	ENSMUSG00000040675	Mthfd1l	165
10753	ENSMUSG00000040836	-0.0146	6.35	14	0.000184	0.0281	79.9	94	114	63.2	59	78.1	ENSMUSG00000040836	Gpr161	5044
4132	ENSMUSG00000024647	-0.0146	3.07	5.88	0.0153	0.438	8.88	9.36	11	6.3	6.73	7.28	ENSMUSG00000024647	Cbln2	1505
1286	ENSMUSG00000013089	-0.0145	6.04	15.3	9.23e-05	0.0167	76.5	71	85.1	51.9	45.2	64.9	ENSMUSG00000013089	Etv5	78
18187	ENSMUSG00000090125	-0.0145	4.9	7.32	0.00683	0.294	31.5	30.6	43.1	27.5	17.5	28.3	ENSMUSG00000090125	Pou3f1	1599
12669	ENSMUSG00000049892	-0.0142	5.25	6.32	0.012	0.385	37.3	36.3	60.3	34.8	35.4	23.7	ENSMUSG00000049892	Rasd1	629
1652	ENSMUSG00000017724	-0.0142	3.5	5.93	0.0148	0.432	13.7	13.3	12.4	10.5	10.1	6.98	ENSMUSG00000017724	Etv4	68
8027	ENSMUSG00000032501	-0.014	3.28	6.21	0.0127	0.398	12.4	10.9	10.2	8.14	7.23	8.25	ENSMUSG00000032501	Trib1	1914
4032	ENSMUSG00000024427	-0.0139	3.92	7.86	0.00504	0.245	17.5	17.9	17.4	14.3	10.4	12.6	ENSMUSG00000024427	Spry4	3538
9766	ENSMUSG00000038048	-0.0139	3.96	7.3	0.0069	0.296	15.9	21.2	17.3	11.4	12.5	14.6	ENSMUSG00000038048	Cntnap5c	3
19089	ENSMUSG00000097428	-0.0138	4.21	9.98	0.00158	0.12	20.2	21.3	22.8	15.9	14.7	15	ENSMUSG00000097428	AW047730	389
6822	ENSMUSG00000030103	-0.0133	6.5	21.3	3.97e-06	0.00136	103	102	112	79.7	67.1	80	ENSMUSG00000030103	Bhlhe40	38
607	ENSMUSG00000003949	-0.0132	6.56	24.4	7.86e-07	0.000375	110	102	116	77.8	80	78.1	ENSMUSG00000003949	Hlf	199
11698	ENSMUSG00000044788	-0.0132	4.7	8.94	0.00279	0.168	26.9	27	36.1	22.6	20.3	21.7	ENSMUSG00000044788	Fads6	1720
2133	ENSMUSG00000020183	-0.0132	4.16	6.93	0.00846	0.329	18.6	19.1	24.1	17.3	14.4	12.7	ENSMUSG00000020183	Cpm	1657
8868	ENSMUSG00000035150	-0.0131	5.19	7.38	0.00659	0.29	30.3	51.3	45.4	28.6	31.5	31.2	ENSMUSG00000035150	Eif2s3x	69
14940	ENSMUSG00000066057	-0.0128	4.01	7.94	0.00484	0.238	17.4	19	19	12.8	13.3	14.1	ENSMUSG00000066057	Gm1976	328
14289	ENSMUSG00000060716	-0.0127	5.65	7.07	0.00785	0.317	52.5	51.4	69.8	48.3	47.5	30.6	ENSMUSG00000060716	Plekhh1	2055
912	ENSMUSG00000006403	-0.0127	5.25	6.54	0.0105	0.365	36.2	41.3	54.1	36.5	34.8	24.5	ENSMUSG00000006403	Adamts4	1459
10555	ENSMUSG00000040270	-0.0127	3.54	6.14	0.0132	0.406	13.3	13.8	13	10	10	9.1	ENSMUSG00000040270	Bach2	22
1346	ENSMUSG00000014361	-0.0126	4.9	8.86	0.00291	0.17	28.7	35.1	39.3	22.7	25.9	26.6	ENSMUSG00000014361	Mertk	1525
1643	ENSMUSG00000017692	-0.0125	4.55	10.1	0.00146	0.116	27.7	26.8	26.3	20.9	18.5	19.7	ENSMUSG00000017692	Rhbdl3	271
817	ENSMUSG00000005716	-0.0123	4.93	5.54	0.0185	0.469	30.9	29.7	44.3	30.3	19.8	27.1	ENSMUSG00000005716	Pvalb	549
11579	ENSMUSG00000044224	-0.0122	4.96	10.8	0.00103	0.0929	34.4	37.4	35.1	27.7	23.7	27.3	ENSMUSG00000044224	Dnajc21	2243
13791	ENSMUSG00000056966	-0.0122	5.81	6.07	0.0137	0.414	56.4	59.2	77.3	52.2	56.9	33.2	ENSMUSG00000056966	Gjc3	2636
12496	ENSMUSG00000048899	-0.0121	4.06	6.17	0.013	0.405	21.6	17	18.3	15.7	12.9	13.5	ENSMUSG00000048899	Rimkla	57
11060	ENSMUSG00000041957	-0.0119	5.31	10.3	0.00131	0.106	44.7	43.4	48.1	36.8	35.7	28.9	ENSMUSG00000041957	Pkp2	475
2164	ENSMUSG00000020251	-0.0119	4.02	5.42	0.0199	0.489	16.4	17	21.9	12.6	13.2	15.3	ENSMUSG00000020251	Glt8d2	2822
12563	ENSMUSG00000049303	-0.0118	5.12	8.62	0.00332	0.184	38.3	35.6	44.8	33.2	25.5	29.8	ENSMUSG00000049303	Syt12	1909
2079	ENSMUSG00000020096	-0.0118	4.16	5.59	0.018	0.465	20.8	21.4	18.8	15	12.2	18.2	ENSMUSG00000020096	Tbata	244
1555	ENSMUSG00000016494	-0.0116	5.11	6.41	0.0114	0.376	36.1	35.5	46.4	35.4	23.7	29.1	ENSMUSG00000016494	Cd34	134
15009	ENSMUSG00000066687	-0.0115	5.77	11.3	0.000782	0.0774	52.8	64.7	69.7	48.4	47.1	44.9	ENSMUSG00000066687	Zbtb16	2831
6394	ENSMUSG00000029174	-0.0115	5.03	8.48	0.0036	0.197	35.9	32.3	42.9	27.5	26.7	29.3	ENSMUSG00000029174	Tbc1d1	529
2303	ENSMUSG00000020486	-0.0113	7.63	7.23	0.00717	0.299	206	219	255	209	173	130	ENSMUSG00000020486	2022-09-04	224
8306	ENSMUSG00000033327	-0.0112	4.28	5.9	0.0151	0.435	21.3	19.2	25.3	16	18.2	15.6	ENSMUSG00000033327	Tnxb	188
6821	ENSMUSG00000030102	-0.0111	8.33	9.46	0.0021	0.142	335	352	412	249	270	314	ENSMUSG00000030102	Itpr1	1270
1299	ENSMUSG00000013523	-0.011	7.69	5.61	0.0179	0.464	189	228	286	217	178	139	ENSMUSG00000013523	Bcas1	183
5589	ENSMUSG00000027674	-0.0109	7.57	5.68	0.0172	0.46	186	212	249	143	133	216	ENSMUSG00000027674	Pex5l	3214
1710	ENSMUSG00000018334	-0.0108	7.19	15.9	6.75e-05	0.013	158	164	175	135	124	120	ENSMUSG00000018334	Ksr1	192
127	ENSMUSG00000000805	-0.0108	5.82	10.8	0.00101	0.0916	66	67.4	57.6	54.3	46.3	45.3	ENSMUSG00000000805	Car4	239
6266	ENSMUSG00000028967	-0.0108	5.41	9.53	0.00202	0.14	52.2	47.2	44.5	39.4	37.2	33.3	ENSMUSG00000028967	Errfi1	1385
3252	ENSMUSG00000022311	-0.0108	4.75	5.82	0.0158	0.446	29.5	34.6	27.3	19.6	27	23.2	ENSMUSG00000022311	Csmd3	1962
13581	ENSMUSG00000055540	-0.0107	5.73	9.81	0.00174	0.13	55.6	59	65.9	44.5	41.8	51.9	ENSMUSG00000055540	Epha6	314
10095	ENSMUSG00000038910	-0.0107	5.84	8.91	0.00284	0.169	58.5	66.3	69.2	47.3	42.8	58.2	ENSMUSG00000038910	Plcl2	602
13869	ENSMUSG00000057541	-0.0106	4.32	5.74	0.0165	0.454	24.2	20.2	22.9	16.8	15.8	19.2	ENSMUSG00000057541	Pus7	34
6258	ENSMUSG00000028957	-0.0105	5.47	9.63	0.00192	0.136	54.1	46.6	48.4	40.6	39.1	35.4	ENSMUSG00000028957	Per3	350
16001	ENSMUSG00000074892	-0.0104	6.16	7.91	0.00492	0.239	80.1	74.7	87.3	70.9	66.8	49.3	ENSMUSG00000074892	B3galt5	3762
8441	ENSMUSG00000033805	-0.0104	5.27	7.8	0.00524	0.25	42.9	44	43.3	32.6	29.2	38.6	ENSMUSG00000033805	Ephx4	54
5181	ENSMUSG00000026841	-0.01	7.44	9.88	0.00167	0.126	172	220	196	167	142	148	ENSMUSG00000026841	Fibcd1	3148
11958	ENSMUSG00000046159	-0.01	5.98	9.17	0.00246	0.157	68.2	65.8	78.7	58.1	47.9	59.4	ENSMUSG00000046159	Chrm3	171
8659	ENSMUSG00000034472	-0.00994	5.75	6.66	0.00985	0.353	58.3	51.5	71.5	50.3	50.2	41.1	ENSMUSG00000034472	Rasd2	123
4771	ENSMUSG00000026062	-0.00992	5.34	7.52	0.0061	0.279	49.3	45.2	41.9	37.1	31.3	38	ENSMUSG00000026062	Slc9a2	813
11168	ENSMUSG00000042359	-0.00987	6.45	12.8	0.000341	0.0415	92.7	98.9	103	71.2	80	78.8	ENSMUSG00000042359	Osbpl6	240
12806	ENSMUSG00000050663	-0.00978	5.3	6.13	0.0133	0.406	45.3	42.9	43.8	30.7	41.8	31	ENSMUSG00000050663	Trhde	722
2240	ENSMUSG00000020387	-0.00969	5.74	7.94	0.00485	0.238	59.3	58.1	62.1	43.4	42.5	55	ENSMUSG00000020387	Jade2	4400
5915	ENSMUSG00000028341	-0.00963	6.37	7.1	0.00772	0.314	109	88.8	79.7	81.9	72.3	64.3	ENSMUSG00000028341	Nr4a3	206
13137	ENSMUSG00000052632	-0.00962	5.49	5.92	0.015	0.434	45.6	44.3	60.2	40	35.1	42.9	ENSMUSG00000052632	Asap2	387
10269	ENSMUSG00000039419	-0.00954	6.31	7.97	0.00475	0.235	84	93.1	88.1	60.9	64.9	83.1	ENSMUSG00000039419	Cntnap2	956
12685	ENSMUSG00000049971	-0.00939	4.65	5.58	0.0181	0.466	29.7	28.7	25.3	22.6	21.9	21.7	ENSMUSG00000049971	Glt1d1	35
4068	ENSMUSG00000024516	-0.00936	6.06	10.2	0.0014	0.112	76	72.7	73.4	64.5	56.6	54.8	ENSMUSG00000024516	Sec11c	201
1530	ENSMUSG00000016179	-0.00935	4.99	6.3	0.012	0.387	38.9	33.3	33.8	26.3	28.9	28.9	ENSMUSG00000016179	Camk1g	299
1023	ENSMUSG00000007682	-0.00933	5.63	8.06	0.00452	0.229	54.2	49.7	60.8	44.5	41.3	44.8	ENSMUSG00000007682	Dio2	4858
9732	ENSMUSG00000037984	-0.00919	7.8	9.79	0.00175	0.13	260	229	253	212	187	191	ENSMUSG00000037984	Neurod6	819
1612	ENSMUSG00000017400	-0.00917	6.41	6.89	0.00865	0.333	89.9	80	113	76.9	78.5	70.2	ENSMUSG00000017400	Stac2	52
1280	ENSMUSG00000012640	-0.00915	5.04	6.2	0.0128	0.4	36.9	39	33.8	26.6	30.2	30.5	ENSMUSG00000012640	Zfp715	85
13214	ENSMUSG00000053128	-0.00903	4.58	5.37	0.0205	0.499	26	27	26.5	20.6	20.1	22.7	ENSMUSG00000053128	Rnf26	894
9740	ENSMUSG00000037996	-0.00894	9.41	5.65	0.0174	0.461	751	714	796	571	622	616	ENSMUSG00000037996	Slc24a2	563
6233	ENSMUSG00000028909	-0.00888	6.26	6.64	0.01	0.356	79.2	88.8	87.2	60.5	62	81.8	ENSMUSG00000028909	Ptpru	52
13422	ENSMUSG00000054477	-0.00882	5.76	6.55	0.0105	0.363	52.8	61.2	65.4	46.5	44	53.4	ENSMUSG00000054477	Kcnn2	320
1681	ENSMUSG00000017978	-0.00881	6.46	6.14	0.0132	0.406	89.7	109	93.1	73.6	67	93.3	ENSMUSG00000017978	Cadps2	1471
2692	ENSMUSG00000021209	-0.00869	6	10	0.00156	0.12	70.7	70.5	71.3	58.3	56.9	56	ENSMUSG00000021209	Ppp4r4	16
2985	ENSMUSG00000021775	-0.00857	5.9	7.93	0.00486	0.238	65.3	63.3	69	54.5	57.5	47.7	ENSMUSG00000021775	Nr1d2	958
7553	ENSMUSG00000031642	-0.00855	5.83	6.74	0.00944	0.345	59.6	69.1	60.3	46.7	48.7	57.1	ENSMUSG00000031642	Sh3rf1	2235
2951	ENSMUSG00000021719	-0.00848	7.74	6.6	0.0102	0.359	212	224	272	175	197	202	ENSMUSG00000021719	Rgs7bp	4338
13693	ENSMUSG00000056258	-0.00846	7.64	7.99	0.00471	0.234	225	197	237	166	181	186	ENSMUSG00000056258	Kcnq3	2979
8541	ENSMUSG00000034154	-0.00815	5.07	5.57	0.0183	0.466	36.9	35.2	38.3	29.6	29.6	30.9	ENSMUSG00000034154	Ino80	40
4450	ENSMUSG00000025314	-0.0081	6.48	8.25	0.00407	0.214	93.1	94.1	107	75.1	82.6	83	ENSMUSG00000025314	Ptprj	3521
7894	ENSMUSG00000032289	-0.00809	6.16	7.23	0.00715	0.299	83.4	78.6	72.9	64.6	58.1	69.2	ENSMUSG00000032289	Thsd4	636
11274	ENSMUSG00000042671	-0.00792	6.94	8.32	0.00393	0.209	139	126	141	115	102	116	ENSMUSG00000042671	Rgs8	57
2920	ENSMUSG00000021676	-0.00791	6.8	7.85	0.00508	0.246	118	113	135	105	101	94.5	ENSMUSG00000021676	Iqgap2	830
13339	ENSMUSG00000053930	-0.0079	7.45	8.28	0.00401	0.211	200	184	191	160	167	146	ENSMUSG00000053930	Shisa6	122
9927	ENSMUSG00000038473	-0.00789	6.76	6.27	0.0123	0.391	113	124	119	98.6	82.4	111	ENSMUSG00000038473	Nos1ap	2639
10177	ENSMUSG00000039145	-0.00788	7.9	8.02	0.00464	0.233	265	261	262	206	220	221	ENSMUSG00000039145	Camk1d	295
9728	ENSMUSG00000037972	-0.00771	7.81	6.82	0.00903	0.336	249	242	246	210	181	216	ENSMUSG00000037972	Snn	2398
15578	ENSMUSG00000071866	-0.00769	7.07	6.39	0.0115	0.376	156	154	131	123	108	132	ENSMUSG00000071866	Ppia	335
6551	ENSMUSG00000029471	-0.00765	7.07	6.02	0.0141	0.418	140	137	164	116	111	137	ENSMUSG00000029471	Camkk2	3000
4750	ENSMUSG00000026020	-0.00763	5.66	5.73	0.0167	0.455	51.2	61.2	53.8	46.9	44.8	45.5	ENSMUSG00000026020	Nop58	10
11080	ENSMUSG00000042046	-0.00742	6.19	7.32	0.00683	0.294	76.4	79.9	82.2	63.7	67.1	67.4	ENSMUSG00000042046	Dstyk	33
12860	ENSMUSG00000050967	-0.00741	7.36	7.74	0.0054	0.256	177	170	190	153	148	146	ENSMUSG00000050967	Creg2	4690
3366	ENSMUSG00000022508	-0.00738	5.83	5.37	0.0205	0.499	58.7	58	69.7	52.2	48.8	54.1	ENSMUSG00000022508	Bcl6	504
4567	ENSMUSG00000025558	-0.00733	8.38	5.73	0.0166	0.455	373	363	351	285	309	312	ENSMUSG00000025558	Dock9	1464
3089	ENSMUSG00000021991	-0.0073	7.02	5.78	0.0162	0.449	142	147	137	116	103	135	ENSMUSG00000021991	Cacna2d3	322
12585	ENSMUSG00000049421	-0.00728	6.21	6.05	0.0139	0.416	80.9	77.9	83.3	74.8	65.9	61.2	ENSMUSG00000049421	Zfp260	1945
2661	ENSMUSG00000021133	-0.00715	6.62	6.99	0.00821	0.324	107	99.7	114	92.1	89.3	87.2	ENSMUSG00000021133	4933426M11Rik	3711
10846	ENSMUSG00000041205	-0.00706	6.16	5.74	0.0165	0.454	76.6	74.3	82.2	71.1	60	64.4	ENSMUSG00000041205	Map6d1	2652
1964	ENSMUSG00000019854	-0.00705	5.75	5.68	0.0171	0.46	61	55.9	58.3	48.9	49.2	49	ENSMUSG00000019854	Reps1	85
12926	ENSMUSG00000051339	-0.00692	6.75	6.82	0.00899	0.336	118	114	119	96.2	106	93.6	ENSMUSG00000051339	2900026A02Rik	4702
13699	ENSMUSG00000056306	-0.0069	6.28	6.43	0.0112	0.373	80.4	83	88.6	73	69.3	69.7	ENSMUSG00000056306	Sertm1	2208
15004	ENSMUSG00000066640	-0.0069	5.8	5.37	0.0204	0.498	56.5	60.4	64.6	51.6	51.2	50	ENSMUSG00000066640	Fbxl18	6457
18951	ENSMUSG00000097156	-0.00685	6.86	6.66	0.00986	0.353	130	116	131	107	110	102	ENSMUSG00000097156	Gm3764	275
874	ENSMUSG00000006205	-0.00681	7.19	6.33	0.0119	0.384	153	160	163	145	130	127	ENSMUSG00000006205	Htra1	434
14653	ENSMUSG00000063531	-0.00673	6.34	6.12	0.0134	0.407	83.9	92	87.7	70.8	74.6	77.3	ENSMUSG00000063531	Sema3e	3899
11604	ENSMUSG00000044340	-0.00658	6.73	5.81	0.0159	0.446	108	114	121	97.5	103	90.9	ENSMUSG00000044340	Phlpp1	167
6936	ENSMUSG00000030337	-0.00654	7.11	5.59	0.0181	0.465	146	141	159	136	119	124	ENSMUSG00000030337	Vamp1	4209
10649	ENSMUSG00000040548	-0.00648	7.08	6.49	0.0108	0.369	143	145	151	126	126	122	ENSMUSG00000040548	Tex2	25
11149	ENSMUSG00000042298	-0.00648	6.58	5.93	0.0149	0.432	104	99.4	106	88	91.4	83.5	ENSMUSG00000042298	Ttc19	554
443	ENSMUSG00000002808	-0.00644	7	5.88	0.0153	0.438	141	134	138	127	115	110	ENSMUSG00000002808	Epdr1	1443
4587	ENSMUSG00000025607	-0.00627	6.56	5.41	0.0201	0.493	96.7	106	102	92	80.7	87	ENSMUSG00000025607	Copg2	127
13984	ENSMUSG00000058441	-0.00623	6.87	5.35	0.0207	0.499	125	122	129	107	99	116	ENSMUSG00000058441	Panx2	147
5553	ENSMUSG00000027605	0.00641	6.3	5.63	0.0176	0.461	71.2	73.1	73.3	82.6	82.3	90.4	ENSMUSG00000027605	Acss2	172
11040	ENSMUSG00000041881	0.00644	6.35	5.37	0.0204	0.498	73.8	75.8	74.7	91.2	80	92	ENSMUSG00000041881	Ndufa7	216
14213	ENSMUSG00000060166	0.00725	5.77	5.53	0.0187	0.471	50.3	46.4	52	55.6	58.4	64.3	ENSMUSG00000060166	Zdhhc8	2452
7762	ENSMUSG00000032010	0.00726	5.88	5.72	0.0168	0.458	52.1	50.4	57.8	65.7	59.5	66.9	ENSMUSG00000032010	Usp2	160
3527	ENSMUSG00000022817	0.00729	5.7	5.57	0.0183	0.466	49.7	46	45.8	57.1	60.1	52.8	ENSMUSG00000022817	Itgb5	45
6930	ENSMUSG00000030323	0.00737	5.55	5.56	0.0183	0.466	42.9	44.3	40.4	51.1	48.6	53.6	ENSMUSG00000030323	Ift122	460
2821	ENSMUSG00000021477	0.00749	6.56	6.88	0.0087	0.333	83.4	86.7	87	113	93.8	103	ENSMUSG00000021477	Ctsl	884
2342	ENSMUSG00000020571	0.00754	7.29	5.68	0.0172	0.46	131	152	141	195	168	150	ENSMUSG00000020571	Pdia6	427
8298	ENSMUSG00000033307	0.00755	6.47	6.06	0.0138	0.415	77.9	88.5	74.6	88.9	93.3	109	ENSMUSG00000033307	Mif	124
8513	ENSMUSG00000034059	0.00763	6.5	8.2	0.00419	0.217	85.4	76.2	84.2	102	96.3	99.5	ENSMUSG00000034059	Ypel4	954
13340	ENSMUSG00000053931	0.00767	6.65	6.57	0.0104	0.363	91.6	90.8	90.3	126	105	99.2	ENSMUSG00000053931	Cnn3	779
1778	ENSMUSG00000018677	0.00775	6.11	6.78	0.0092	0.34	64.5	62.5	59.5	83.5	73.4	69.4	ENSMUSG00000018677	Slc25a39	88
9367	ENSMUSG00000036887	0.00775	5.73	6.05	0.0139	0.416	46.7	46.8	50.5	60.6	52.5	61.6	ENSMUSG00000036887	C1qa	237
2735	ENSMUSG00000021273	0.00777	6.7	6.53	0.0106	0.366	97.3	103	81.8	108	112	122	ENSMUSG00000021273	Fdft1	1597
3681	ENSMUSG00000023192	0.00781	5.83	5.63	0.0176	0.461	54.8	46.4	52.2	56.2	61.2	69.1	ENSMUSG00000023192	Grm2	481
11440	ENSMUSG00000043496	0.00787	5.67	6.45	0.0111	0.373	47.6	46.3	43.1	52.1	58.1	56.7	ENSMUSG00000043496	Tril	2340
11714	ENSMUSG00000044894	0.00793	6.75	7.64	0.00572	0.267	95.6	103	93	122	105	127	ENSMUSG00000044894	Uqcrq	198
6508	ENSMUSG00000029406	0.00799	8.03	7	0.00817	0.324	247	221	237	268	309	284	ENSMUSG00000029406	Pitpnm2	98
9228	ENSMUSG00000036422	0.008	5.74	5.92	0.015	0.434	47.2	53.5	43.3	54.3	60	61.3	ENSMUSG00000036422	Pcdh8	64
6378	ENSMUSG00000029151	0.008	6.24	5.57	0.0183	0.466	74.9	57.6	71.2	86.1	73.3	89.6	ENSMUSG00000029151	Slc30a3	52
1898	ENSMUSG00000019590	0.00815	5.8	7.49	0.00619	0.282	50.8	52.2	47.4	59.8	59.3	65.1	ENSMUSG00000019590	Cyb561	13
2765	ENSMUSG00000021340	0.00816	5.45	5.89	0.0152	0.438	37.1	37	43.4	47	47.4	49.7	ENSMUSG00000021340	Gpld1	343
900	ENSMUSG00000006356	0.00818	6.11	6.29	0.0121	0.388	58.8	66.8	60.8	75.6	66.3	86.3	ENSMUSG00000006356	Crip2	474
7325	ENSMUSG00000031207	0.0082	5.11	5.42	0.0199	0.491	31.1	30.5	30.9	41.3	37.6	34.7	ENSMUSG00000031207	Msn	1340
1687	ENSMUSG00000018042	0.00821	6.4	7.39	0.00655	0.289	72.4	80.6	75.2	99.2	81.2	99.3	ENSMUSG00000018042	Cyb5r3	48
469	ENSMUSG00000002968	0.00821	6	6.21	0.0127	0.398	56.9	61.4	53.7	60	76.8	74.4	ENSMUSG00000002968	Med25	26
8806	ENSMUSG00000034926	0.00823	6.69	7.62	0.00578	0.267	99.1	92.2	86.4	102	113	126	ENSMUSG00000034926	Dhcr24	2348
4599	ENSMUSG00000025647	0.00828	5.67	5.47	0.0193	0.482	44	44.9	47.9	49.9	52.4	65.8	ENSMUSG00000025647	Shisa5	1058
10882	ENSMUSG00000041329	0.0083	8.87	6.13	0.0133	0.406	407	416	433	509	492	544	ENSMUSG00000041329	Atp1b2	187
678	ENSMUSG00000004626	0.00833	5.62	7.17	0.00741	0.304	44.6	41.3	45.6	56.5	50.8	54.7	ENSMUSG00000004626	Stxbp2	150
4855	ENSMUSG00000026209	0.00835	5.07	5.91	0.015	0.434	31.3	28.8	30.1	36.8	37.4	37.1	ENSMUSG00000026209	Dnpep	238
2443	ENSMUSG00000020733	0.00839	5.64	7.27	0.00702	0.296	43.9	47.3	42.7	57	51.5	56.3	ENSMUSG00000020733	Slc9a3r1	672
8247	ENSMUSG00000033105	0.00843	5.54	6.43	0.0112	0.373	40.4	44.5	40.3	46	52.9	55.5	ENSMUSG00000033105	Lss	297
18585	ENSMUSG00000093674	0.00844	7.34	7.97	0.00476	0.235	147	162	126	178	183	175	ENSMUSG00000093674	Rpl41	498
1043	ENSMUSG00000007892	0.00855	8.5	6.88	0.00872	0.333	308	349	311	399	375	424	ENSMUSG00000007892	Rplp1	40
3356	ENSMUSG00000022489	0.00857	7.03	9.18	0.00245	0.157	128	108	115	136	146	154	ENSMUSG00000022489	Pde1b	1239
9039	ENSMUSG00000035722	0.00862	5.23	5.65	0.0174	0.461	36.1	32.3	31.7	37.6	41.7	45.1	ENSMUSG00000035722	Abca7	110
12586	ENSMUSG00000049422	0.00866	6.68	9.32	0.00227	0.15	86.1	98.2	90.5	122	105	113	ENSMUSG00000049422	Chchd10	131
15378	ENSMUSG00000070509	0.00873	5.4	5.94	0.0148	0.432	34.3	39.4	39.2	44.3	43.2	52.6	ENSMUSG00000070509	Rgma	2583
8496	ENSMUSG00000033998	0.00883	6.41	9.17	0.00245	0.157	75	72.5	78.7	98.8	100	83.3	ENSMUSG00000033998	Kcnk1	932
932	ENSMUSG00000006522	0.00883	4.94	5.56	0.0184	0.467	26.2	28.3	27.1	30.7	34.2	36.8	ENSMUSG00000006522	Itih3	172
18609	ENSMUSG00000093930	0.00905	8.18	7.84	0.00511	0.247	252	276	246	297	359	313	ENSMUSG00000093930	Hmgcs1	1608
377	ENSMUSG00000002332	0.00911	6.25	8.87	0.00289	0.17	67.1	66.9	68.9	86.6	73.7	94.4	ENSMUSG00000002332	Dhrs1	187
1293	ENSMUSG00000013367	0.00927	5.47	7.16	0.00746	0.304	41.5	35	41.1	51.2	44.6	52.5	ENSMUSG00000013367	Iglon5	1556
9375	ENSMUSG00000036905	0.00928	5.73	8.38	0.0038	0.205	48.3	42.2	50	63.5	56.5	57.3	ENSMUSG00000036905	C1qb	160
14151	ENSMUSG00000059743	0.00932	5.83	8.71	0.00316	0.18	53.1	51.9	45.4	68	58.7	63.1	ENSMUSG00000059743	Fdps	51
15559	ENSMUSG00000071711	0.00932	4.6	5.81	0.0159	0.446	21.2	21.1	21.8	27.6	28.1	25.2	ENSMUSG00000071711	Mpst	325
15734	ENSMUSG00000073481	0.00936	5.32	7.34	0.00675	0.294	33.9	37.3	34.2	48.6	42.2	42.2	ENSMUSG00000073481	2022-03-02	3777
9268	ENSMUSG00000036560	0.00937	5.51	6.46	0.011	0.373	35.3	37.3	47.7	52.1	50.7	49.2	ENSMUSG00000036560	Lgi4	184
3977	ENSMUSG00000024308	0.0095	4.67	5.63	0.0176	0.461	22	21.9	23.4	31.6	26.3	27.2	ENSMUSG00000024308	Tapbp	137
4165	ENSMUSG00000024736	0.00952	7.53	8.23	0.00413	0.216	168	171	151	182	197	243	ENSMUSG00000024736	Tmem132a	1679
7390	ENSMUSG00000031349	0.00956	4.93	7.19	0.00734	0.301	25.9	27.5	26.9	32.6	34.2	35.1	ENSMUSG00000031349	Nsdhl	814
3731	ENSMUSG00000023800	0.00956	5.18	6.24	0.0125	0.395	30.3	31.6	33.7	41.5	34.5	45.4	ENSMUSG00000023800	Tiam2	669
7445	ENSMUSG00000031451	0.00962	6.76	8.4	0.00375	0.203	93.5	104	88.9	135	128	100	ENSMUSG00000031451	Gas6	372
3678	ENSMUSG00000023175	0.00967	8.78	5.65	0.0175	0.461	397	388	375	574	510	391	ENSMUSG00000023175	Bsg	217
1844	ENSMUSG00000019139	0.00969	5.09	6.03	0.014	0.417	33.5	31.3	24.8	39.2	38.6	36.2	ENSMUSG00000019139	Isyna1	90
14098	ENSMUSG00000059336	0.00982	4.62	5.63	0.0176	0.461	22.6	20.2	21.6	31.4	25.7	25.2	ENSMUSG00000059336	Slc14a1	746
12855	ENSMUSG00000050953	0.00986	7.94	9.71	0.00183	0.133	212	207	227	301	284	241	ENSMUSG00000050953	Gja1	1724
3364	ENSMUSG00000022505	0.00991	5.01	7.49	0.0062	0.282	28	26.4	29.9	38.5	34.7	34.8	ENSMUSG00000022505	Emp2	2679
9574	ENSMUSG00000037499	0.00992	5.12	6.95	0.00836	0.327	32.7	28.8	29.7	39.3	34.1	43.4	ENSMUSG00000037499	Nenf	124
8137	ENSMUSG00000032743	0.0101	5.04	7.99	0.00471	0.234	28.7	27.9	29.1	33.8	39.4	37.4	ENSMUSG00000032743	D430042O09Rik	462
10781	ENSMUSG00000040938	0.0101	4.21	5.38	0.0203	0.498	16.5	16.1	15.8	19.7	20	22.4	ENSMUSG00000040938	Slc16a11	277
6723	ENSMUSG00000029819	0.0102	6	8.8	0.003	0.173	51.2	62.1	54	74.4	61.2	79.8	ENSMUSG00000029819	Npy	180
4241	ENSMUSG00000024900	0.0102	4.97	5.49	0.0191	0.48	27.7	27.9	26.2	39.8	38.1	27.4	ENSMUSG00000024900	Cpt1a	1891
7583	ENSMUSG00000031709	0.0103	6.86	13.6	0.000224	0.0313	101	109	94.6	140	133	120	ENSMUSG00000031709	Tbc1d9	57
6356	ENSMUSG00000029119	0.0103	4.78	7.3	0.00688	0.296	23.5	23.9	24.4	31.9	32.5	28.3	ENSMUSG00000029119	Man2b2	241
5147	ENSMUSG00000026796	0.0103	4.9	6.12	0.0133	0.406	24.6	26.2	27	37.9	35	27.5	ENSMUSG00000026796	Fam129b	209
7531	ENSMUSG00000031604	0.0104	6.87	16.7	4.36e-05	0.00952	105	102	98.8	131	138	128	ENSMUSG00000031604	Msmo1	30
6781	ENSMUSG00000030035	0.0104	5.19	7.57	0.00592	0.273	32.6	31.2	31.3	38.6	48.1	36.9	ENSMUSG00000030035	Wbp1	405
10951	ENSMUSG00000041598	0.0106	5.34	8.4	0.00375	0.203	38.4	32.3	34.4	49.3	47.8	40.2	ENSMUSG00000041598	Cdc42ep4	102
8073	ENSMUSG00000032575	0.0107	5.53	10.1	0.00149	0.116	36.2	42.5	41.7	55.5	53.7	47.9	ENSMUSG00000032575	Manf	637
14556	ENSMUSG00000062866	0.0108	5.29	7.28	0.00696	0.296	31.9	38	31.6	42.1	52.1	38.8	ENSMUSG00000062866	Phactr2	2394
7136	ENSMUSG00000030761	0.0108	4.83	6.46	0.0111	0.373	23	25	25.7	32.9	37.2	26.6	ENSMUSG00000030761	Myo7a	184
1563	ENSMUSG00000016534	0.0108	6.15	6.13	0.0133	0.406	59.4	61.2	63.8	86.2	98	57.1	ENSMUSG00000016534	Lamp2	2467
10204	ENSMUSG00000039202	0.0109	6.74	11.6	0.000645	0.0671	92.9	91.2	92.6	126	137	101	ENSMUSG00000039202	Abhd2	3600
3997	ENSMUSG00000024357	0.0109	4.32	6.36	0.0117	0.38	17.9	17.1	16.6	25.2	20.6	21.8	ENSMUSG00000024357	Sil1	153
4022	ENSMUSG00000024411	0.011	7.36	15.5	8.1e-05	0.0151	138	133	153	184	199	178	ENSMUSG00000024411	Aqp4	4057
5679	ENSMUSG00000027878	0.011	5.45	7.68	0.00558	0.262	40.5	34.7	37.3	50.9	57.3	40.2	ENSMUSG00000027878	Notch2	2923
4200	ENSMUSG00000024799	0.011	4.45	7.01	0.0081	0.322	20	16.9	19.4	23.9	23.7	26.6	ENSMUSG00000024799	Tm7sf2	568
7358	ENSMUSG00000031285	0.011	4.82	6.85	0.00886	0.334	25.6	25.2	21.9	28.8	37.3	29.7	ENSMUSG00000031285	Dcx	2141
14670	ENSMUSG00000063632	0.011	4.28	5.61	0.0179	0.464	18.9	15.6	15.6	22.4	24.6	19.1	ENSMUSG00000063632	Sox11	6957
9286	ENSMUSG00000036606	0.0111	6.34	13.4	0.000246	0.0325	69.3	72.2	67.5	92.6	102	80.7	ENSMUSG00000036606	Plxnb2	510
5097	ENSMUSG00000026697	0.0111	4.96	7.82	0.00518	0.248	29.2	27.1	23.8	39.1	34	32.4	ENSMUSG00000026697	Myoc	492
13176	ENSMUSG00000052911	0.0111	4.98	6.98	0.00823	0.324	31.3	25.1	24.7	39.9	36.5	30.9	ENSMUSG00000052911	Lamb2	80
390	ENSMUSG00000002409	0.0111	4.55	6.88	0.00874	0.333	18.8	20.2	21.5	23.1	27.4	29.3	ENSMUSG00000002409	Dyrk1b	20
5665	ENSMUSG00000027848	0.0112	4.93	8.94	0.00278	0.168	25.6	27.8	25.3	38.1	32.4	33.4	ENSMUSG00000027848	Olfml3	2131
13094	ENSMUSG00000052397	0.0112	6.18	8.81	0.00299	0.173	58.9	64.3	64	96	87.8	63.9	ENSMUSG00000052397	Ezr	219
7	ENSMUSG00000000058	0.0112	4.2	6.04	0.014	0.416	16.1	14.7	16.5	18.9	23.5	20.3	ENSMUSG00000000058	Cav2	338
5193	ENSMUSG00000026864	0.0113	8.37	9.09	0.00257	0.162	259	315	278	433	376	321	ENSMUSG00000026864	Hspa5	65
10740	ENSMUSG00000040794	0.0113	5.29	7.82	0.00516	0.248	32.7	37.4	30.9	40.4	40.3	53.1	ENSMUSG00000040794	C1qtnf4	160
3991	ENSMUSG00000024347	0.0115	6.15	9.84	0.0017	0.128	60.8	57.5	63.9	90.8	88.5	63.6	ENSMUSG00000024347	Psd2	8
14740	ENSMUSG00000064065	0.0115	4.86	5.57	0.0182	0.466	23.4	26	25.2	24.6	33.6	41.2	ENSMUSG00000064065	Ipcef1	29
12972	ENSMUSG00000051550	0.0116	4.21	6.11	0.0135	0.408	15.8	16.4	15	23.5	22	17.5	ENSMUSG00000051550	Zfp579	340
1117	ENSMUSG00000009216	0.0118	7.32	15.3	9.08e-05	0.0166	139	120	150	194	186	169	ENSMUSG00000009216	Fam163b	2100
9371	ENSMUSG00000036896	0.0118	5.49	10.4	0.00128	0.105	40.7	36.9	37	53.7	42.7	57.4	ENSMUSG00000036896	C1qc	913
1538	ENSMUSG00000016256	0.0118	5.14	9.08	0.00258	0.162	30.3	26.4	33.3	45.2	40.1	35.9	ENSMUSG00000016256	Ctsz	379
4159	ENSMUSG00000024713	0.0119	4.42	6.11	0.0134	0.407	16.2	22.1	16.4	21	26.3	26.1	ENSMUSG00000024713	Pcsk5	2555
10765	ENSMUSG00000040860	0.012	6.93	12.8	0.000339	0.0415	106	108	97	113	153	153	ENSMUSG00000040860	Crocc	20
8565	ENSMUSG00000034209	0.012	5.37	9.36	0.00222	0.148	41.9	31.4	31.7	51.1	45	45.8	ENSMUSG00000034209	Rasl10a	265
15105	ENSMUSG00000067847	0.012	4.89	8.06	0.00452	0.229	24.3	28.1	23.4	32.2	29.8	40	ENSMUSG00000067847	Romo1	84
2712	ENSMUSG00000021242	0.0121	6.16	11.5	0.000702	0.0706	56.1	61.2	65.1	91.3	88.6	66.4	ENSMUSG00000021242	Npc2	2566
6940	ENSMUSG00000030342	0.0121	5.89	8.88	0.00288	0.17	48.1	49	54.4	86.9	59.3	58.5	ENSMUSG00000030342	Cd9	88
4004	ENSMUSG00000024378	0.0121	4.81	7.54	0.00603	0.277	26.6	23.5	21	27.8	37.9	30.6	ENSMUSG00000024378	Stard4	499
7757	ENSMUSG00000031997	0.0121	4.7	6.98	0.00823	0.324	22.9	19	24.1	34.4	30.6	24.4	ENSMUSG00000031997	Trpc6	236
3787	ENSMUSG00000023966	0.0122	3.96	6.58	0.0103	0.362	14.3	13	12.1	19.3	18.1	16.1	ENSMUSG00000023966	Rsph9	616
11255	ENSMUSG00000042613	0.0123	6.55	13.4	0.000249	0.0325	79.7	78.8	79.8	123	114	87.2	ENSMUSG00000042613	Pbxip1	34
11547	ENSMUSG00000044080	0.0124	5.78	13.7	0.000218	0.0311	42.2	51	46.5	69.2	56.2	64.5	ENSMUSG00000044080	S100a1	294
4090	ENSMUSG00000024558	0.0124	5.61	12.1	0.000495	0.056	39.3	36.5	47.7	59.2	51.5	57.9	ENSMUSG00000024558	Mapk4	107
7504	ENSMUSG00000031557	0.0124	5.68	6.6	0.0102	0.359	39.8	35.3	55.3	70.6	59.5	47.4	ENSMUSG00000031557	Plekha2	23
14691	ENSMUSG00000063760	0.0124	4.06	6.22	0.0127	0.398	14.9	14	13.4	17.2	23.2	17.3	ENSMUSG00000063760	Rnf217	9465
5674	ENSMUSG00000027864	0.0124	3.96	5.51	0.0189	0.476	12	11.1	16	15.8	18.4	19.3	ENSMUSG00000027864	Ptgfrn	3124
12309	ENSMUSG00000047904	0.0125	3.52	5.35	0.0207	0.499	10.5	9.84	8.35	12.9	12.1	14.3	ENSMUSG00000047904	Sstr2	3
8550	ENSMUSG00000034165	0.0129	4.67	6.83	0.00898	0.336	22.6	20.2	21.2	34.5	32.1	21.7	ENSMUSG00000034165	Ccnd3	14
4454	ENSMUSG00000025321	0.013	5.39	5.76	0.0164	0.452	35.7	31.8	37.9	49.2	64.3	32.5	ENSMUSG00000025321	Itgb8	1119
1042	ENSMUSG00000007891	0.0132	8.81	12.4	0.000427	0.0497	369	381	375	597	526	443	ENSMUSG00000007891	Ctsd	348
3160	ENSMUSG00000022122	0.0132	5.75	11.6	0.000666	0.0684	43.9	42.9	47.9	62.5	74.7	50.3	ENSMUSG00000022122	Ednrb	2440
4548	ENSMUSG00000025510	0.0132	4.6	9.79	0.00176	0.13	21.8	18.7	19.9	31.3	28.4	24.4	ENSMUSG00000025510	Cd151	782
1690	ENSMUSG00000018102	0.0132	4.89	7.47	0.00628	0.283	23.3	22.2	28.5	38.6	38.6	25.8	ENSMUSG00000018102	Hist1h2bc	313
6811	ENSMUSG00000030088	0.0134	5.99	14.3	0.000157	0.0252	47.3	51	60.8	77.9	63.6	80.9	ENSMUSG00000030088	Aldh1l1	207
5691	ENSMUSG00000027895	0.0134	5.96	10.8	0.001	0.0916	53.3	57.4	44.8	56.5	75.4	85.1	ENSMUSG00000027895	Kcnc4	1118
9532	ENSMUSG00000037366	0.0135	3.49	6.66	0.00987	0.353	9.71	9.43	8.62	13.6	13	12.4	ENSMUSG00000037366	Pafah2	155
117	ENSMUSG00000000753	0.0137	4.33	7.06	0.0079	0.317	17.4	18.7	14	26.7	18.1	25.5	ENSMUSG00000000753	Serpinf1	308
15085	ENSMUSG00000067586	0.0137	3.5	5.57	0.0183	0.466	10.9	8.53	8.46	14.7	13.9	10.8	ENSMUSG00000067586	S1pr3	2876
8486	ENSMUSG00000033965	0.0138	6.01	12.9	0.000337	0.0415	56.8	60.3	43.1	85.3	74.6	65.7	ENSMUSG00000033965	Slc16a2	20
9364	ENSMUSG00000036880	0.0138	4.66	6.76	0.00932	0.342	21.6	21.9	19.2	34.9	33.2	20.4	ENSMUSG00000036880	Acaa2	268
15043	ENSMUSG00000067071	0.0138	3.42	6.54	0.0106	0.365	8.1	9.15	9.15	11.6	12.4	13.2	ENSMUSG00000067071	Hes6	135
4661	ENSMUSG00000025823	0.0139	5.68	13.1	0.000291	0.0369	41.2	46	40.2	69.5	62.1	48.5	ENSMUSG00000025823	Pdia4	346
930	ENSMUSG00000006517	0.014	4.8	10.9	0.000975	0.0896	25.7	24.2	18.9	30.5	33.7	33.4	ENSMUSG00000006517	Mvd	499
11850	ENSMUSG00000045573	0.014	5.02	10.8	0.00103	0.0929	25.2	27.5	27.9	30.2	40.7	43.2	ENSMUSG00000045573	Penk	2
11903	ENSMUSG00000045838	0.014	4.01	6.32	0.0119	0.385	11.4	12	16.4	21.2	19.8	15.3	ENSMUSG00000045838	A430105I19Rik	259
19433	ENSMUSG00000098220	0.014	4.02	5.47	0.0193	0.482	12	10.9	17	18.3	23.3	15.2	ENSMUSG00000098220	Gm27031	2578
8095	ENSMUSG00000032609	0.0141	4.63	10.7	0.00107	0.095	20.7	23.2	17.6	31	29.8	26.2	ENSMUSG00000032609	Klhdc8b	1696
4464	ENSMUSG00000025351	0.0141	5.66	9.76	0.00178	0.131	39.7	46.8	39	75.4	57.6	45.3	ENSMUSG00000025351	Cd63	76
4864	ENSMUSG00000026227	0.0141	4.16	8.71	0.00317	0.18	15.5	12	16.6	22.1	21.2	19.5	ENSMUSG00000026227	2810459M11Rik	2367
2809	ENSMUSG00000021453	0.0141	4.01	6.34	0.0118	0.383	14.8	14.6	10.5	21.5	20.1	15	ENSMUSG00000021453	Gadd45g	356
1267	ENSMUSG00000012126	0.0142	4.33	7.41	0.00648	0.288	17.1	15.8	16.5	25.8	27.8	17	ENSMUSG00000012126	Ubxn11	190
9337	ENSMUSG00000036815	0.0142	5.67	6.86	0.00882	0.334	37.1	49	40.1	39.8	61.9	78.2	ENSMUSG00000036815	Dpp10	144
8862	ENSMUSG00000035126	0.0143	3.97	6.65	0.00994	0.354	11.7	13.3	13.6	19.9	21.6	13.6	ENSMUSG00000035126	Wdr78	181
8076	ENSMUSG00000032579	0.0143	4.37	6.37	0.0116	0.379	16.8	17.8	16.5	26.2	30.5	16.3	ENSMUSG00000032579	Hemk1	1128
13209	ENSMUSG00000053110	0.0147	4.53	12.5	0.000414	0.0485	18	18.5	19.8	29.2	28.3	23.9	ENSMUSG00000053110	Yap1	4800
15503	ENSMUSG00000071379	0.0147	5.4	6.56	0.0105	0.363	40	38.2	25.6	38.9	43	67.9	ENSMUSG00000071379	Hpcal1	722
5615	ENSMUSG00000027737	0.0148	5.33	13.6	0.000228	0.0314	37.2	31.1	30.1	51.2	52.1	39.5	ENSMUSG00000027737	Slc7a11	2677
1038	ENSMUSG00000007872	0.0148	5.06	11.1	0.000875	0.0836	29.3	26.6	25.9	49	37.1	32.3	ENSMUSG00000007872	Id3	173
1197	ENSMUSG00000010307	0.0149	3.76	9.36	0.00222	0.148	11.1	10.4	11.4	16.6	15.5	15.6	ENSMUSG00000010307	Tmem86a	924
903	ENSMUSG00000006369	0.0149	4.13	5.45	0.0196	0.486	17.1	14.5	10.9	26.3	21.2	14.3	ENSMUSG00000006369	Fbln1	223
11062	ENSMUSG00000041959	0.015	4.29	9.06	0.00261	0.163	15.8	17.5	14.4	20.7	20	28.4	ENSMUSG00000041959	S100a10	46
3813	ENSMUSG00000024013	0.015	2.85	5.45	0.0195	0.486	6.17	5.44	5.71	7.61	7.73	9.89	ENSMUSG00000024013	Fgd2	140
9892	ENSMUSG00000038370	0.0151	5.97	8.96	0.00276	0.167	54.7	44.3	53.6	88.5	85.1	48.9	ENSMUSG00000038370	Pcp4l1	1121
1661	ENSMUSG00000017765	0.0151	4.87	7.19	0.00733	0.301	23.3	23.5	24.4	45.1	36	22.6	ENSMUSG00000017765	Slc12a4	311
10627	ENSMUSG00000040473	0.0151	4.16	6.48	0.0109	0.37	15	14.9	13.4	20.9	27.9	14.6	ENSMUSG00000040473	Cfap69	15
8332	ENSMUSG00000033420	0.0151	4.08	5.76	0.0164	0.452	12.8	13.5	14.8	23.1	24.4	12.6	ENSMUSG00000033420	Antxr1	3241
17487	ENSMUSG00000085939	0.0151	3.2	5.49	0.0191	0.481	7.55	6.74	7.83	13.3	11	8.07	ENSMUSG00000085939	Cd63-ps	717
10063	ENSMUSG00000038816	0.0152	4.51	6.51	0.0108	0.368	18.2	17.1	20	33.8	29.9	17	ENSMUSG00000038816	Ctnnal1	168
2167	ENSMUSG00000020256	0.0152	2.95	5.66	0.0174	0.461	5.85	6.6	6.24	7.73	8.65	10.9	ENSMUSG00000020256	Aldh1l2	56
796	ENSMUSG00000005583	0.0153	6.97	11.6	0.000646	0.0671	101	96.8	108	113	134	200	ENSMUSG00000005583	Mef2c	1841
6938	ENSMUSG00000030340	0.0154	3.08	5.84	0.0157	0.444	7.82	5.09	7.3	10.2	10.4	9.28	ENSMUSG00000030340	Scnn1a	524
10698	ENSMUSG00000040690	0.0155	4.44	9.58	0.00196	0.138	20.1	16.8	15.6	23.6	21.8	31.9	ENSMUSG00000040690	Col16a1	387
15654	ENSMUSG00000072941	0.0156	3.52	6.59	0.0102	0.361	9.48	9.49	8.57	17.6	11.6	11.5	ENSMUSG00000072941	Sod3	2689
4179	ENSMUSG00000024769	0.0156	3.32	6.47	0.0109	0.371	8.47	6.26	9.15	13.2	12.3	9.95	ENSMUSG00000024769	Cdc42bpg	206
5926	ENSMUSG00000028364	0.016	4.17	12.5	0.000407	0.048	13.8	16.1	13.5	20	22.2	22.3	ENSMUSG00000028364	Tnc	304
2028	ENSMUSG00000020000	0.016	3.14	7.99	0.0047	0.234	7	7.09	6.93	9.99	11.1	10.3	ENSMUSG00000020000	Moxd1	108
2955	ENSMUSG00000021728	0.0161	4.69	11.1	0.000882	0.0839	20.4	21.9	19.5	31.9	37.1	23.4	ENSMUSG00000021728	Emb	1036
2291	ENSMUSG00000020467	0.0161	3.57	6.4	0.0114	0.376	10.4	8.94	8.94	18.7	10.5	13	ENSMUSG00000020467	Efemp1	425
9376	ENSMUSG00000036907	0.0162	6.24	21.6	3.35e-06	0.00124	61.8	62.9	56	102	95.8	73.4	ENSMUSG00000036907	C1ql2	600
6871	ENSMUSG00000030220	0.0162	3.21	6.51	0.0107	0.367	6.81	9.43	5.92	12.2	10.3	10.5	ENSMUSG00000030220	Arhgdib	12
280	ENSMUSG00000001763	0.0163	5.31	9.72	0.00182	0.132	34.9	36	24.1	53.7	54.1	34.9	ENSMUSG00000001763	Tspan33	1384
10176	ENSMUSG00000039137	0.0163	4.88	7.48	0.00623	0.282	20.2	20.4	29.6	34	46.8	24.9	ENSMUSG00000039137	Whrn	588
4936	ENSMUSG00000026389	0.0163	2.77	5.99	0.0144	0.424	5.89	5.37	4.92	8.68	9.07	6.61	ENSMUSG00000026389	Steap3	994
10569	ENSMUSG00000040312	0.0163	2.35	5.4	0.0201	0.494	3.5	4.61	3.97	5.77	6.17	6.13	ENSMUSG00000040312	Cchcr1	389
7862	ENSMUSG00000032231	0.0164	3.95	6.94	0.00845	0.329	14.6	11.1	10.9	23.6	18.6	13	ENSMUSG00000032231	Anxa2	54
15220	ENSMUSG00000068876	0.0164	2.64	5.57	0.0182	0.466	4.79	5.57	4.39	6.42	8.86	6.91	ENSMUSG00000068876	Cgn	1004
9162	ENSMUSG00000036181	0.0165	4.57	13.8	0.0002	0.0299	17.6	19	20	28.4	33.2	24	ENSMUSG00000036181	Hist1h1c	880
8352	ENSMUSG00000033488	0.0165	3.11	7.33	0.00678	0.294	7	7.64	5.87	10.8	11.3	8.86	ENSMUSG00000033488	BC026585	731
15185	ENSMUSG00000068523	0.0166	3.77	9.09	0.00257	0.162	11.6	9.7	10.9	19.3	16.3	13.2	ENSMUSG00000068523	Gng5	215
4921	ENSMUSG00000026354	0.0167	5.75	9.06	0.00261	0.163	40.8	32.7	54.9	71	78.1	45.8	ENSMUSG00000026354	Lct	143
1737	ENSMUSG00000018459	0.0169	4.12	9.52	0.00203	0.14	16.7	11.1	13.3	24.4	17.2	21.2	ENSMUSG00000018459	Slc13a3	1553
4970	ENSMUSG00000026463	0.017	7.07	7.24	0.00713	0.299	90	137	90.6	99.9	161	224	ENSMUSG00000026463	Atp2b4	50
330	ENSMUSG00000002043	0.0171	2.75	7.07	0.00785	0.317	5.52	4.68	5.5	8.8	8.01	7.34	ENSMUSG00000002043	Trappc6a	259
10267	ENSMUSG00000039410	0.0172	4.24	7.4	0.00654	0.289	13.6	12.2	18.7	21.5	30.6	16.7	ENSMUSG00000039410	Prdm16	190
1831	ENSMUSG00000019027	0.0173	4.19	13.4	0.000246	0.0325	13.2	16.1	13.6	19.3	23.1	23.7	ENSMUSG00000019027	Dnah1	51
10184	ENSMUSG00000039158	0.0173	2.66	6.34	0.0118	0.383	4.69	5.23	4.81	7.31	9.07	6.31	ENSMUSG00000039158	Akna	165
4466	ENSMUSG00000025353	0.0174	2.96	7.05	0.00791	0.317	5.62	6.74	5.82	9.57	11	7.46	ENSMUSG00000025353	Ormdl2	1423
7847	ENSMUSG00000032194	0.0176	3.64	11.3	0.000785	0.0774	9.94	9.36	9.89	17.2	14.8	13.3	ENSMUSG00000032194	Kank2	2178
2506	ENSMUSG00000020844	0.0176	3.82	5.38	0.0204	0.498	10.5	10.2	12.3	19.7	22.5	9.04	ENSMUSG00000020844	Nxn	484
4927	ENSMUSG00000026365	0.0177	4.25	7.25	0.00709	0.298	19.3	12.2	12.9	30.7	22.2	16.3	ENSMUSG00000026365	Cfh	631
3748	ENSMUSG00000023885	0.0177	2.7	6.76	0.00931	0.342	5.8	4.2	4.97	7.85	8.72	6.85	ENSMUSG00000023885	Thbs2	2013
15960	ENSMUSG00000074743	0.0178	3.14	5.71	0.0169	0.459	8.93	5.44	6.03	14.1	9.57	8.25	ENSMUSG00000074743	Thbd	1747
13897	ENSMUSG00000057751	0.0179	2.84	6.56	0.0104	0.363	5.25	6.33	5.08	7.37	11.1	7.52	ENSMUSG00000057751	Megf6	627
7950	ENSMUSG00000032373	0.018	5.96	6.52	0.0107	0.367	51.3	52.2	41.8	98.1	92.6	37	ENSMUSG00000032373	Car12	30
1511	ENSMUSG00000015943	0.018	2.89	6.06	0.0139	0.416	4.33	7.16	5.76	7.01	9	10.9	ENSMUSG00000015943	Bola1	3
2241	ENSMUSG00000020388	0.0181	3.51	10.7	0.00106	0.0939	7.73	9.84	8.94	14.8	14.6	12.1	ENSMUSG00000020388	Pdlim4	64
470	ENSMUSG00000002980	0.0183	3.72	6.13	0.0133	0.406	12.5	9.36	8.46	20.6	17.9	9.52	ENSMUSG00000002980	Bcam	75
1658	ENSMUSG00000017756	0.0183	2.95	5.85	0.0156	0.443	7	5.23	5.55	10.3	11.8	6.07	ENSMUSG00000017756	Slc12a7	1809
12137	ENSMUSG00000047021	0.0183	4.18	5.43	0.0198	0.489	13	14	15.1	28.6	27.2	10.7	ENSMUSG00000047021	Ccdc108	2182
10937	ENSMUSG00000041548	0.0184	4.47	14.9	0.000114	0.0197	17.1	16.9	17.5	30.8	29.8	20.9	ENSMUSG00000041548	Hspb8	551
11780	ENSMUSG00000045201	0.0184	2.64	6.69	0.00968	0.352	5.8	4.68	3.7	6.78	7.51	8.25	ENSMUSG00000045201	Lrrc3b	305
15524	ENSMUSG00000071550	0.0184	3.98	5.97	0.0146	0.427	10.3	13.6	12.7	21	26.5	10.4	ENSMUSG00000071550	Cfap44	1188
12828	ENSMUSG00000050822	0.0185	5.64	10.6	0.00114	0.0968	44.7	34.6	35.8	75.3	69.5	37.9	ENSMUSG00000050822	Slc29a4	1000
14765	ENSMUSG00000064247	0.0185	2.93	6.22	0.0126	0.398	5.02	7.43	5.18	7.13	8.58	12.1	ENSMUSG00000064247	Plcxd1	2559
14445	ENSMUSG00000062031	0.0186	3.13	9.66	0.00188	0.135	6.67	6.54	6.87	12.1	8.93	10.9	ENSMUSG00000062031	Athl1	787
1405	ENSMUSG00000015090	0.0189	9.36	6.43	0.0112	0.373	765	372	380	1090	706	629	ENSMUSG00000015090	Ptgds	120
7661	ENSMUSG00000031838	0.0189	1.98	5.61	0.0178	0.462	3.04	3.03	2.8	5.88	4.68	3.64	ENSMUSG00000031838	Ifi30	201
1764	ENSMUSG00000018589	0.019	3.48	9.64	0.00191	0.136	8.88	10.1	6.56	12.1	16	12.9	ENSMUSG00000018589	Glra2	1267
1079	ENSMUSG00000008540	0.019	3.1	8.5	0.00356	0.195	6.49	5.92	7.14	12.2	11.3	7.89	ENSMUSG00000008540	Mgst1	90
10127	ENSMUSG00000039031	0.019	2.98	8.37	0.00381	0.205	5.75	6.26	6.03	11.4	10.2	7.4	ENSMUSG00000039031	Arhgap18	1454
992	ENSMUSG00000007041	0.0193	3.69	13.7	0.000211	0.0305	9.94	8.32	10.9	16.9	15	15.6	ENSMUSG00000007041	Clic1	515
7942	ENSMUSG00000032359	0.0195	3.73	13.1	0.000289	0.0369	11.5	8.67	9.99	18.6	15.7	14.9	ENSMUSG00000032359	Ctsh	68
11620	ENSMUSG00000044393	0.0195	2.58	6.74	0.00944	0.345	4.28	4.47	4.71	7.31	9.29	5.34	ENSMUSG00000044393	Dsg2	35
9473	ENSMUSG00000037206	0.0196	4.19	8.63	0.00331	0.184	18.1	10.7	12.3	29.9	20.9	16.6	ENSMUSG00000037206	Islr	671
5806	ENSMUSG00000028108	0.0197	2.82	6.86	0.00881	0.334	6.58	4.27	4.86	10.6	6.24	8.98	ENSMUSG00000028108	Ecm1	127
6172	ENSMUSG00000028801	0.0197	2.78	5.75	0.0165	0.453	5.34	4.13	5.92	6.84	6.1	12.3	ENSMUSG00000028801	Stpg1	1150
8222	ENSMUSG00000033029	0.0199	2.99	10.9	0.000943	0.0878	6.54	5.85	5.5	9.33	10.2	9.89	ENSMUSG00000033029	1700088E04Rik	282
2101	ENSMUSG00000020131	0.0199	1.77	6.56	0.0104	0.363	2.76	2.34	2.43	3.8	4.32	4.31	ENSMUSG00000020131	Pcsk4	88
6761	ENSMUSG00000029925	0.0199	1.78	6.14	0.0132	0.406	2.72	2.06	2.75	3.74	4.82	3.94	ENSMUSG00000029925	Tbxas1	1851
8960	ENSMUSG00000035403	0.0199	3.03	5.87	0.0154	0.44	5.62	7.36	5.5	13.6	11.1	5.7	ENSMUSG00000035403	Crb2	169
2507	ENSMUSG00000020846	0.02	3.82	11.5	0.000699	0.0706	10.4	9.01	12.3	19.3	20.1	13	ENSMUSG00000020846	Fam101b	2716
9313	ENSMUSG00000036718	0.02	1.66	5.44	0.0197	0.489	2.58	1.65	2.64	3.74	4.47	3.28	ENSMUSG00000036718	Micall2	192
3708	ENSMUSG00000023367	0.0203	3.89	14.4	0.000146	0.0237	11	13.5	8.94	19.9	17.3	18	ENSMUSG00000023367	Tmem176a	219
13319	ENSMUSG00000053819	0.0203	5.52	9.03	0.00265	0.163	27.3	41.1	34.7	33.5	55.6	81.9	ENSMUSG00000053819	Camk2d	132
7403	ENSMUSG00000031373	0.0204	2.12	7.25	0.00708	0.298	3.41	2.75	3.38	5.65	4.4	5.88	ENSMUSG00000031373	Car5b	3110
6721	ENSMUSG00000029816	0.0208	3.09	10.3	0.0013	0.106	5.2	5.85	7.83	11.2	9.22	11.2	ENSMUSG00000029816	Gpnmb	1868
4569	ENSMUSG00000025572	0.0209	2.8	9.01	0.00269	0.165	4.74	6.6	4.12	8.08	8.22	9.58	ENSMUSG00000025572	Tmc6	73
4262	ENSMUSG00000024940	0.021	4.97	24.6	6.92e-07	0.00035	23.2	23.9	22.5	44.2	42.1	31.4	ENSMUSG00000024940	Ltbp3	440
4249	ENSMUSG00000024909	0.021	3.56	11.7	0.000616	0.0654	9.71	8.26	8.14	17.5	15.9	10.8	ENSMUSG00000024909	Efemp2	99
4535	ENSMUSG00000025492	0.021	3.53	9.27	0.00233	0.152	8.88	9.63	7.19	20.1	10.8	12.3	ENSMUSG00000025492	Ifitm3	139
10898	ENSMUSG00000041380	0.0212	5.53	9.36	0.00221	0.148	28.5	45.8	28.6	61	79.1	34.2	ENSMUSG00000041380	Htr2c	109
10277	ENSMUSG00000039457	0.0213	2.36	7.62	0.00577	0.267	2.76	3.58	4.92	6.3	6.45	6.37	ENSMUSG00000039457	Ppl	874
945	ENSMUSG00000006611	0.0213	2.69	6.58	0.0103	0.361	5.62	3.99	4.44	10.2	8.93	4.85	ENSMUSG00000006611	Hfe	3
18668	ENSMUSG00000094724	0.0213	1.47	6.26	0.0124	0.393	1.84	1.79	2.27	3.21	3.05	3.82	ENSMUSG00000094724	Rnaset2b	1542
11874	ENSMUSG00000045672	0.0215	3.89	19.3	1.12e-05	0.00302	11.4	10.5	10.7	20.7	18.4	16.6	ENSMUSG00000045672	Col27a1	977
13091	ENSMUSG00000052387	0.0215	5.96	11.2	0.00083	0.0809	42.1	50.2	45.2	83.7	109	42.8	ENSMUSG00000052387	Trpm3	399
3497	ENSMUSG00000022769	0.0215	3.41	10.7	0.00105	0.0939	7.46	8.46	7.56	16.1	14.8	9.16	ENSMUSG00000022769	Sdf2l1	369
5968	ENSMUSG00000028441	0.0215	1.76	5.8	0.016	0.447	2.16	2.82	2.38	4.87	4.96	2.73	ENSMUSG00000028441	1110017D15Rik	96
3251	ENSMUSG00000022309	0.0216	2.99	12.3	0.000463	0.0532	5.94	5.85	5.6	8.74	9.71	11.3	ENSMUSG00000022309	Angpt1	2243
6717	ENSMUSG00000029810	0.0217	5.23	39.5	3.34e-10	6.42e-07	28.5	26.7	27.7	50.2	44.3	48	ENSMUSG00000029810	Tmem176b	242
10122	ENSMUSG00000039007	0.0217	3.81	9.7	0.00184	0.133	10.6	11	9.2	25	16.4	11.5	ENSMUSG00000039007	Cpq	295
6869	ENSMUSG00000030218	0.0218	4.13	5.68	0.0172	0.46	18.2	12	8.25	33.1	21.6	11.6	ENSMUSG00000030218	Mgp	208
11072	ENSMUSG00000042010	0.0219	2.66	6.25	0.0124	0.395	4.46	3.99	5.29	9.09	10.4	4.31	ENSMUSG00000042010	Acacb	84
2637	ENSMUSG00000021091	0.0222	6.8	46.9	7.33e-12	2.01e-08	85.2	76.2	82.4	157	117	150	ENSMUSG00000021091	Serpina3n	723
2477	ENSMUSG00000020799	0.0222	2.51	5.43	0.0198	0.489	3.13	4.75	4.44	10.5	7.09	3.82	ENSMUSG00000020799	Tekt1	35
1376	ENSMUSG00000014778	0.0225	2.07	7.66	0.00563	0.263	3.87	2.13	2.86	5.47	5.6	4.67	ENSMUSG00000014778	Fhod1	9
6065	ENSMUSG00000028626	0.0229	2.75	10.9	0.000946	0.0878	5.29	4.54	4.49	9.51	6.52	9.34	ENSMUSG00000028626	Col9a2	224
14408	ENSMUSG00000061718	0.0231	5.88	21.1	4.33e-06	0.00146	40.8	39.7	46.6	96.2	79.6	50.7	ENSMUSG00000061718	Ppp1r1b	92
15365	ENSMUSG00000070436	0.0231	4.86	14.9	0.000115	0.0197	24	20.3	18.4	49.7	37.5	24.4	ENSMUSG00000070436	Serpinh1	745
596	ENSMUSG00000003849	0.0232	2.27	5.68	0.0171	0.46	3.59	3.3	3.33	8.92	6.38	2.97	ENSMUSG00000003849	Nqo1	594
8363	ENSMUSG00000033542	0.0232	1.8	5.69	0.0171	0.46	3.08	1.44	2.7	5.41	4.82	2.85	ENSMUSG00000033542	Arhgef5	123
14222	ENSMUSG00000060224	0.0233	1.95	8.48	0.0036	0.197	2.81	2.2	3.07	4.75	5.81	4	ENSMUSG00000060224	Pyroxd2	1061
13860	ENSMUSG00000057440	0.0233	2.06	7.83	0.00514	0.247	2.49	2.89	3.44	4.87	6.88	4.06	ENSMUSG00000057440	Mpp7	3003
13701	ENSMUSG00000056313	0.0233	1.11	6.44	0.0111	0.373	1.33	1.72	1.43	2.5	2.69	2.79	ENSMUSG00000056313	1810011O10Rik	1396
9739	ENSMUSG00000037995	0.0234	2.61	11.8	0.000599	0.0643	4.97	3.92	3.97	7.55	7.16	8.43	ENSMUSG00000037995	Igsf9	245
2609	ENSMUSG00000021032	0.0235	1.9	8.08	0.00448	0.228	2.58	3.16	2.17	3.63	5.46	5.1	ENSMUSG00000021032	Ngb	522
6152	ENSMUSG00000028776	0.0236	2.6	6.68	0.00976	0.353	5.48	4.27	3.07	10.9	7.44	4.73	ENSMUSG00000028776	Tinagl1	498
6386	ENSMUSG00000029163	0.0237	2.01	7.06	0.00789	0.317	3.45	3.23	1.74	5.35	5.95	3.94	ENSMUSG00000029163	Emilin1	435
876	ENSMUSG00000006218	0.0237	1.28	6.39	0.0115	0.376	1.47	2.06	1.53	2.32	3.26	3.52	ENSMUSG00000006218	Fam131c	528
2294	ENSMUSG00000020473	0.0238	4.55	16.2	5.58e-05	0.0111	21.8	14.6	13.4	37.6	29.3	23.5	ENSMUSG00000020473	Aebp1	435
3820	ENSMUSG00000024033	0.0238	3.28	7.29	0.00693	0.296	6.4	7.91	6.29	16.9	14.6	5.82	ENSMUSG00000024033	Rsph1	157
6906	ENSMUSG00000030281	0.0238	1.52	6.96	0.00836	0.327	1.75	2.06	2.17	3.45	4.68	2.73	ENSMUSG00000030281	Il17rc	438
10756	ENSMUSG00000040841	0.0239	1.78	6.68	0.00977	0.353	2.9	2.27	1.96	4.93	5.39	2.73	ENSMUSG00000040841	Six5	804
13757	ENSMUSG00000056737	0.0239	1.62	5.93	0.0149	0.432	1.47	1.86	3.01	4.99	3.54	2.97	ENSMUSG00000056737	Capg	137
11632	ENSMUSG00000044468	0.0241	1.86	5.47	0.0193	0.482	2.35	3.37	1.9	5.94	5.53	2.37	ENSMUSG00000044468	Fam46c	4206
6452	ENSMUSG00000029304	0.0242	2.97	8.88	0.00288	0.17	8.24	4.33	3.7	11.4	9.57	9.04	ENSMUSG00000029304	Spp1	425
1985	ENSMUSG00000019892	0.0243	1.54	7.37	0.00663	0.29	1.89	2.27	1.85	3.86	4.47	2.67	ENSMUSG00000019892	Lrriq1	4
6323	ENSMUSG00000029061	0.0243	1.3	6.67	0.00982	0.353	1.8	1.51	1.69	2.56	4.11	2.61	ENSMUSG00000029061	Mmp23	92
9273	ENSMUSG00000036570	0.0244	5.37	31.4	2.15e-08	1.97e-05	26.4	30.5	30.4	63.1	55.9	41.3	ENSMUSG00000036570	Fxyd1	135
7921	ENSMUSG00000032327	0.0244	4.2	17.1	3.52e-05	0.00816	13.7	12.8	12.2	25.6	29.6	16	ENSMUSG00000032327	Stra6	280
12872	ENSMUSG00000051043	0.0244	2.29	8.88	0.00289	0.17	4.23	2.27	3.54	7.49	6.17	5.03	ENSMUSG00000051043	Gprc5c	287
17689	ENSMUSG00000086714	0.0244	0.819	5.58	0.0181	0.465	1.1	0.963	1.43	2.02	1.77	2.67	ENSMUSG00000086714	0610009E02Rik	169
13962	ENSMUSG00000058290	0.0245	1.32	6.66	0.00985	0.353	1.29	1.51	2.27	2.67	3.12	3.58	ENSMUSG00000058290	Espl1	141
16964	ENSMUSG00000083367	0.0247	1.08	6.44	0.0112	0.373	1.66	1.58	1	2.32	2.91	2.67	ENSMUSG00000083367	Gm8806	1407
6138	ENSMUSG00000028749	0.0248	2.19	8.68	0.00323	0.182	2.81	2.06	4.49	6	5.88	5.64	ENSMUSG00000028749	Pla2g2f	1679
10311	ENSMUSG00000039543	0.0248	1.89	6.65	0.00991	0.354	2.76	1.93	2.86	5.11	6.38	2.67	ENSMUSG00000039543	Cfap70	262
6140	ENSMUSG00000028753	0.0248	2.31	5.55	0.0184	0.467	3.08	2.89	4.28	6.3	9.92	2.91	ENSMUSG00000028753	Vwa5b1	178
7760	ENSMUSG00000032006	0.025	2.45	6.96	0.00832	0.326	4.65	3.1	3.49	8.74	8.79	3.58	ENSMUSG00000032006	Pdgfd	1823
12189	ENSMUSG00000047281	0.025	0.789	5.62	0.0178	0.462	1.2	1.03	1.16	2.73	2.13	1.52	ENSMUSG00000047281	Sfn	467
373	ENSMUSG00000002324	0.0253	2.27	8.66	0.00325	0.183	3.73	2.82	3.33	7.01	7.87	3.82	ENSMUSG00000002324	Rec8	120
14271	ENSMUSG00000060591	0.0254	3.15	14.5	0.00014	0.0231	7.13	6.67	4.55	13	12	9.58	ENSMUSG00000060591	Ifitm2	146
5071	ENSMUSG00000026649	0.0254	2.19	6.88	0.00871	0.333	2.85	3.23	3.23	8.2	6.45	2.91	ENSMUSG00000026649	1700009P17Rik	96
726	ENSMUSG00000004951	0.0254	2.23	6.84	0.00892	0.335	4.14	2.2	3.17	7.9	6.88	3.34	ENSMUSG00000004951	Hspb1	445
8509	ENSMUSG00000034041	0.0254	1.01	6.68	0.00977	0.353	1.66	0.894	1.37	2.38	2.55	2.61	ENSMUSG00000034041	Lyl1	408
14002	ENSMUSG00000058586	0.0255	2.9	14.3	0.000153	0.0247	5.2	5.16	5.02	10.7	11.1	7.34	ENSMUSG00000058586	Serhl	401
870	ENSMUSG00000006154	0.0255	3.42	9.97	0.00159	0.12	5.8	6.6	9.68	16.3	8.01	17.3	ENSMUSG00000006154	Eps8l1	404
10745	ENSMUSG00000040812	0.0255	1.67	6.27	0.0123	0.392	1.7	2.55	2.27	4.58	5.53	2.18	ENSMUSG00000040812	Agbl2	127
1711	ENSMUSG00000018339	0.0256	2.55	11.9	0.000559	0.0608	3.13	5.3	3.7	7.13	7.8	7.82	ENSMUSG00000018339	Gpx3	40
14949	ENSMUSG00000066150	0.0259	4.95	11.7	0.000629	0.0664	22.2	20.8	20.7	50.6	51.8	19.1	ENSMUSG00000066150	Slc31a1	3730
898	ENSMUSG00000006344	0.0259	1.84	10.4	0.00125	0.103	2.35	2.27	2.59	5.41	4.61	3.76	ENSMUSG00000006344	Ggt5	459
5104	ENSMUSG00000026712	0.0259	1.94	5.85	0.0155	0.442	3.64	2.68	1.37	7.31	3.76	3.64	ENSMUSG00000026712	Mrc1	2045
2975	ENSMUSG00000021763	0.0261	2.06	9.03	0.00266	0.163	2.85	2.75	2.8	6.95	5.81	3.4	ENSMUSG00000021763	BC067074	184
5111	ENSMUSG00000026728	0.0262	6.05	51.8	6.17e-13	1.97e-09	49.8	42.7	43.4	104	76.3	80.6	ENSMUSG00000026728	Vim	6
4808	ENSMUSG00000026126	0.0262	0.769	6.33	0.0119	0.384	1.2	1.1	1	2.08	2.69	1.64	ENSMUSG00000026126	Ptpn18	90
8115	ENSMUSG00000032679	0.0262	2.76	5.59	0.018	0.465	4.42	4.61	4.81	11.2	12.5	2.91	ENSMUSG00000032679	Cd59a	289
739	ENSMUSG00000005087	0.0263	2.49	10.1	0.00149	0.116	3.18	5.3	3.07	5.53	8.93	7.64	ENSMUSG00000005087	Cd44	1344
5898	ENSMUSG00000028294	0.0264	1.76	5.62	0.0178	0.462	2.16	1.51	3.01	6	5.03	2	ENSMUSG00000028294	1700003M02Rik	137
1097	ENSMUSG00000008999	0.0265	2.84	12	0.000523	0.0584	6.26	4.06	4.02	11.9	8.51	7.46	ENSMUSG00000008999	Bmp7	542
2998	ENSMUSG00000021806	0.0265	2.7	8.18	0.00424	0.219	4.65	4.95	3.6	11.1	10.3	4.19	ENSMUSG00000021806	Nid2	591
1670	ENSMUSG00000017830	0.0265	0.956	5.66	0.0173	0.461	1.7	1.03	1	1.9	3.54	1.94	ENSMUSG00000017830	Dhx58	510
8804	ENSMUSG00000034919	0.0269	0.744	5.65	0.0175	0.461	1.01	1.03	1.16	1.25	2.27	2.79	ENSMUSG00000034919	Ttc22	926
1469	ENSMUSG00000015653	0.0272	3.51	10.6	0.00111	0.096	6.77	8.74	7.51	18.9	18.9	7.46	ENSMUSG00000015653	Steap2	1750
2267	ENSMUSG00000020432	0.0273	4.77	17.2	3.31e-05	0.00786	19.2	15.3	20.3	42.9	44.7	21	ENSMUSG00000020432	Tcn2	456
14665	ENSMUSG00000063605	0.0273	1.19	5.81	0.0159	0.446	1.89	0.688	1.74	3.86	2.91	1.94	ENSMUSG00000063605	Ccdc102a	144
3083	ENSMUSG00000021981	0.0274	5.25	11.1	0.000857	0.0828	25.2	25.5	26.1	65.1	65.8	21.2	ENSMUSG00000021981	Cab39l	1738
6263	ENSMUSG00000028962	0.0277	5.7	13.2	0.000273	0.0352	31.3	34.4	38	90.9	85.1	31.3	ENSMUSG00000028962	Slc4a2	492
11099	ENSMUSG00000042115	0.0278	2.88	7.48	0.00623	0.282	4.46	4.88	5.23	4.7	7.87	16.6	ENSMUSG00000042115	Klhdc8a	2565
11370	ENSMUSG00000043091	0.0279	2.93	16.9	3.86e-05	0.00873	4.46	5.5	5.18	12.1	10.2	7.95	ENSMUSG00000043091	Tuba1c	96
1107	ENSMUSG00000009092	0.0279	0.847	5.66	0.0174	0.461	0.921	1.44	1.11	1.43	3.54	2	ENSMUSG00000009092	Derl3	622
18185	ENSMUSG00000090122	0.028	2.47	13.5	0.000244	0.0325	3.73	2.82	4.28	7.96	5.67	8.25	ENSMUSG00000090122	Kcne1l	842
7394	ENSMUSG00000031355	0.028	2.73	9	0.00271	0.165	3.36	5.71	4.18	4.58	11.3	10.7	ENSMUSG00000031355	Arhgap6	1424
6654	ENSMUSG00000029661	0.0281	4.61	10.9	0.000941	0.0878	23.8	12.6	11.8	49.3	28.1	20.1	ENSMUSG00000029661	Col1a2	416
7405	ENSMUSG00000031375	0.0284	4.65	29	7.27e-08	4.94e-05	21.5	12.9	14.9	37.9	32.9	30	ENSMUSG00000031375	Bgn	113
15150	ENSMUSG00000068220	0.0285	4.55	33.4	7.45e-09	8.43e-06	14.8	16.6	14.8	37.4	23.9	32.6	ENSMUSG00000068220	Lgals1	321
14270	ENSMUSG00000060586	0.0285	1.03	6.79	0.00919	0.34	1.8	0.688	1.27	2.85	3.05	1.94	ENSMUSG00000060586	H2-Eb1	312
8075	ENSMUSG00000032578	0.0286	2.21	10.3	0.00131	0.106	2.49	3.51	3.07	5.88	8.58	4	ENSMUSG00000032578	Cish	91
1467	ENSMUSG00000015647	0.0286	3.85	9.56	0.00199	0.138	10.9	7.16	10.2	23.2	26.4	8.13	ENSMUSG00000015647	Lama5	26
2	ENSMUSG00000000028	0.0289	1.13	8.98	0.00273	0.166	1.1	1.44	1.59	2.91	2.27	3.28	ENSMUSG00000000028	Cdc45	422
858	ENSMUSG00000006014	0.029	0.984	5.99	0.0143	0.422	1.89	1.24	0.529	3.09	2.2	2.3	ENSMUSG00000006014	Prg4	23
5221	ENSMUSG00000026922	0.0291	0.787	5.64	0.0176	0.461	1.01	1.79	0.476	2.5	2.41	1.76	ENSMUSG00000026922	Agpat2	51
9490	ENSMUSG00000037254	0.0293	2.06	10.5	0.00116	0.0984	3.73	1.86	2.27	6.84	5.46	4.25	ENSMUSG00000037254	Itih2	74
18373	ENSMUSG00000091586	0.0295	1.43	9.2	0.00242	0.157	1.66	1.31	2.06	4.4	3.83	2.37	ENSMUSG00000091586	Cyp4f17	1
6590	ENSMUSG00000029552	0.0296	0.607	6.09	0.0136	0.411	1.43	0.688	0.582	2.32	1.56	1.88	ENSMUSG00000029552	Tes	1047
3688	ENSMUSG00000023249	0.0298	2.67	19.6	9.36e-06	0.00261	4.42	4.33	3.44	9.33	8.08	8.25	ENSMUSG00000023249	Parp3	7
10403	ENSMUSG00000039813	0.0299	2.57	7.91	0.00492	0.239	5.02	2.75	3.49	10.5	10	3.4	ENSMUSG00000039813	Tbc1d2	1037
12071	ENSMUSG00000046717	0.0299	-0.0413	5.75	0.0165	0.453	0.644	0.55	0.476	0.951	1.42	1.21	ENSMUSG00000046717	Igbp1b	318
14061	ENSMUSG00000059049	0.0301	3.14	13.5	0.000242	0.0325	6.08	6.54	4.23	14.5	14.3	6.85	ENSMUSG00000059049	Frem1	1297
12072	ENSMUSG00000046718	0.0301	2.13	8.16	0.00429	0.221	2.85	2.75	2.64	9.69	4.75	3.03	ENSMUSG00000046718	Bst2	217
13840	ENSMUSG00000057286	0.0303	2.61	5.68	0.0172	0.46	4.51	3.44	3.6	13.5	9.07	2.12	ENSMUSG00000057286	St6galnac2	406
1439	ENSMUSG00000015354	0.0305	2.74	6.85	0.00885	0.334	3.82	3.92	4.97	10.9	13.6	2.79	ENSMUSG00000015354	Pcolce2	60
8976	ENSMUSG00000035473	0.0306	2.18	12.3	0.000456	0.0528	2.99	2.68	2.8	7.96	6.52	3.76	ENSMUSG00000035473	Galm	42
9922	ENSMUSG00000038457	0.0306	0.877	8.63	0.0033	0.184	1.1	1.24	1	1.72	2.48	2.97	ENSMUSG00000038457	Tmem255b	83
1127	ENSMUSG00000009378	0.0307	1.34	6.41	0.0114	0.376	1.89	1.38	1.37	4.34	4.47	1.27	ENSMUSG00000009378	Slc16a12	2228
8459	ENSMUSG00000033880	0.0308	4.47	37.8	7.99e-10	1.18e-06	13.9	14.5	13.5	37.3	29.9	23.4	ENSMUSG00000033880	Lgals3bp	22
10548	ENSMUSG00000040258	0.0309	0.391	5.71	0.0169	0.459	0.598	1.24	0.529	1.55	1.13	2.3	ENSMUSG00000040258	Nxph4	633
18783	ENSMUSG00000096255	0.031	0.441	6.88	0.00872	0.333	0.644	1.03	0.74	2.08	1.13	1.94	ENSMUSG00000096255	Dynlt1b	326
1313	ENSMUSG00000013766	0.031	2.55	6.13	0.0133	0.406	3.91	4.47	2.59	3.74	4.54	15.5	ENSMUSG00000013766	Ly6g6e	3
11969	ENSMUSG00000046192	0.0311	2.11	8.87	0.0029	0.17	2.76	2.34	2.91	7.85	7.09	2.55	ENSMUSG00000046192	Iqub	1192
15178	ENSMUSG00000068428	0.0311	2.16	5.7	0.017	0.46	3.68	2.2	2.43	6.6	9.92	1.7	ENSMUSG00000068428	Gmnc	3018
15719	ENSMUSG00000073418	0.0314	5.37	66.7	3.17e-16	2.03e-12	28.1	24	25.4	58.7	48	63.1	ENSMUSG00000073418	C4b	211
15851	ENSMUSG00000074218	0.0315	0.988	10	0.00153	0.118	1.2	0.826	1.48	2.97	2.34	2.49	ENSMUSG00000074218	Cox7a1	61
19604	ENSMUSG00000099998	0.0315	0.297	5.87	0.0154	0.44	0.967	0.275	0.793	1.96	1.13	1.52	ENSMUSG00000099998	Gm6501	916
227	ENSMUSG00000001435	0.032	3.13	11.9	0.000548	0.0605	7.96	4.4	3.7	13.3	15.7	6.91	ENSMUSG00000001435	Col18a1	270
5938	ENSMUSG00000028392	0.0321	-0.263	5.82	0.0159	0.446	0.414	0.344	0.582	0.892	1.06	1.09	ENSMUSG00000028392	Bspry	7
8400	ENSMUSG00000033685	0.0322	4.67	18.6	1.63e-05	0.00423	14.3	16.4	16.7	43.1	45.1	17.6	ENSMUSG00000033685	Ucp2	67
12948	ENSMUSG00000051435	0.0322	3.24	15	0.000108	0.0192	5.48	4.95	6.98	17.4	14.6	7.04	ENSMUSG00000051435	Fhad1	150
877	ENSMUSG00000006219	0.0324	0.467	7.67	0.00562	0.263	1.01	0.757	0.582	2.32	1.56	1.46	ENSMUSG00000006219	Fblim1	9
14011	ENSMUSG00000058626	0.0324	1.82	6.52	0.0107	0.367	2.12	0.757	3.44	5.82	6.1	2.43	ENSMUSG00000058626	Capn11	26
5460	ENSMUSG00000027420	0.0325	-0.00848	5.9	0.0152	0.437	0.46	0.688	0.529	0.773	1.28	1.7	ENSMUSG00000027420	Bfsp1	138
2788	ENSMUSG00000021390	0.0327	3.02	6.85	0.00885	0.334	8.79	2.55	3.33	16.3	12.3	4.79	ENSMUSG00000021390	Ogn	1517
14603	ENSMUSG00000063234	0.0327	-0.196	6.22	0.0126	0.398	0.414	0.413	0.582	1.25	1.06	0.91	ENSMUSG00000063234	Gpr84	222
9663	ENSMUSG00000037762	0.0328	2.12	6.18	0.013	0.405	3.77	2.48	1.59	8.32	7.8	1.76	ENSMUSG00000037762	Slc16a9	207
4765	ENSMUSG00000026043	0.0329	3.44	6.67	0.0098	0.353	12.6	3.85	3.12	24.5	11.1	9.1	ENSMUSG00000026043	Col3a1	131
1228	ENSMUSG00000010830	0.0331	-0.301	5.66	0.0173	0.461	0.46	0.206	0.582	0.951	0.851	1.15	ENSMUSG00000010830	Kdelr3	627
10998	ENSMUSG00000041736	0.0332	2	13	0.000305	0.0383	2.85	1.51	2.7	7.25	5.1	4	ENSMUSG00000041736	Tspo	243
15197	ENSMUSG00000068696	0.0332	2.67	8.81	0.003	0.173	2.3	2.61	6.56	4.87	9.71	11.8	ENSMUSG00000068696	Gpr88	1852
2974	ENSMUSG00000021760	0.0333	3.21	15.2	9.82e-05	0.0176	5.48	4.75	6.45	18.1	13.5	6.79	ENSMUSG00000021760	Gpx8	373
241	ENSMUSG00000001506	0.0334	4.09	19.8	8.65e-06	0.00248	14.6	9.77	6.29	30.7	19.4	20.7	ENSMUSG00000001506	Col1a1	219
10120	ENSMUSG00000039004	0.0334	2.7	9.63	0.00191	0.136	5.52	2.89	3.17	12.6	10.3	3.88	ENSMUSG00000039004	Bmp6	660
4874	ENSMUSG00000026247	0.0337	2.29	11.9	0.00056	0.0608	2.26	3.99	2.59	3.98	9.85	6.55	ENSMUSG00000026247	Ecel1	66
10142	ENSMUSG00000039063	0.0337	0.15	5.86	0.0155	0.442	0.598	0.413	0.793	1.9	1.7	0.667	ENSMUSG00000039063	Echdc3	507
3175	ENSMUSG00000022150	0.0338	3.77	16.6	4.7e-05	0.0101	11	6.4	7.09	25.3	21.3	10.4	ENSMUSG00000022150	Dab2	390
14579	ENSMUSG00000063011	0.0338	0.137	7.28	0.00696	0.296	0.552	0.619	0.635	1.19	1.06	1.94	ENSMUSG00000063011	Msln	128
13008	ENSMUSG00000051811	0.0341	1.94	8.4	0.00375	0.203	2.16	2.55	2.12	6.6	7.59	1.82	ENSMUSG00000051811	Cox6b2	12
5694	ENSMUSG00000027901	0.0341	-0.227	5.36	0.0206	0.499	0.414	0.344	0.582	1.25	1.42	0.546	ENSMUSG00000027901	Dennd2d	2125
7496	ENSMUSG00000031548	0.0342	2.8	17	3.73e-05	0.00853	3.91	3.72	4.76	12.6	10.8	5.76	ENSMUSG00000031548	Sfrp1	3144
10391	ENSMUSG00000039774	0.0342	0.725	10	0.00153	0.118	0.875	0.619	1.27	2.32	2.34	1.94	ENSMUSG00000039774	Galnt12	466
8072	ENSMUSG00000032572	0.0344	1.18	7.08	0.0078	0.317	2.21	0.757	0.846	3.39	4.18	1.64	ENSMUSG00000032572	Col6a4	100
6469	ENSMUSG00000029335	0.0344	1.99	6.17	0.013	0.405	2.16	3.58	1.27	2.44	3.4	10.6	ENSMUSG00000029335	Bmp3	1031
4087	ENSMUSG00000024552	0.0346	0.916	9.3	0.00229	0.15	0.921	1.1	1.22	2.26	3.83	1.64	ENSMUSG00000024552	Slc14a2	212
17642	ENSMUSG00000086544	0.0349	-0.428	6.02	0.0141	0.418	0.506	0.275	0.317	1.07	0.922	0.728	ENSMUSG00000086544	Chn1os3	342
14908	ENSMUSG00000065599	0.0352	-0.488	5.64	0.0176	0.461	0.552	0.206	0.264	0.892	0.78	0.91	ENSMUSG00000065599	Mir23b	97
220	ENSMUSG00000001403	0.0359	-0.188	5.35	0.0207	0.499	0.506	0.206	0.582	1.6	0.496	1.15	ENSMUSG00000001403	Ube2c	1598
15832	ENSMUSG00000074136	0.036	0.0135	6.35	0.0117	0.383	0.368	1.03	0.264	1.19	1.49	1.27	ENSMUSG00000074136	4930513N10Rik	275
1818	ENSMUSG00000018920	0.0361	0.907	10.5	0.00121	0.1	1.47	0.482	1.06	2.38	2.98	2.3	ENSMUSG00000018920	Cxcl16	255
12092	ENSMUSG00000046794	0.0362	1.03	8.08	0.00446	0.228	1.66	0.894	0.793	3.86	3.26	1.27	ENSMUSG00000046794	Ppp1r3b	3261
7353	ENSMUSG00000031273	0.0364	1.33	9.61	0.00193	0.137	1.56	1.24	1.37	4.4	4.61	1.46	ENSMUSG00000031273	Col4a6	648
12406	ENSMUSG00000048416	0.0366	1.96	12.9	0.00032	0.0397	2.44	1.72	2.38	6.36	7.37	2.73	ENSMUSG00000048416	Mlf1	196
11525	ENSMUSG00000044006	0.0366	0.06	8.71	0.00316	0.18	0.506	0.413	0.687	1.13	1.63	1.33	ENSMUSG00000044006	Cilp2	489
18129	ENSMUSG00000089948	0.0367	-0.291	6.78	0.0092	0.34	0.322	0.688	0.264	1.13	0.992	0.97	ENSMUSG00000089948	Far2os1	242
1961	ENSMUSG00000019851	0.0368	2.45	11.3	0.000764	0.0761	3.64	2.75	2.86	11	9.29	2.97	ENSMUSG00000019851	Perp	1197
3345	ENSMUSG00000022468	0.0368	0.187	8.3	0.00396	0.21	0.414	0.963	0.476	1.25	1.84	1.46	ENSMUSG00000022468	Endou	1030
9400	ENSMUSG00000036972	0.037	3.07	7.17	0.00743	0.304	3.45	3.03	7.83	12.1	20.8	3.28	ENSMUSG00000036972	Zic4	1510
1198	ENSMUSG00000010311	0.037	-0.44	5.76	0.0164	0.452	0.46	0.413	0.212	0.594	1.35	0.849	ENSMUSG00000010311	Optc	100
7863	ENSMUSG00000032232	0.0372	4.57	12	0.000523	0.0584	13.6	12.7	14	45	47.4	9.77	ENSMUSG00000032232	Cgnl1	49
158	ENSMUSG00000001025	0.0373	3.99	38.3	5.96e-10	1.04e-06	9.48	8.19	9.15	24.2	15.7	28.1	ENSMUSG00000001025	S100a6	92
12009	ENSMUSG00000046402	0.0375	4.18	24.9	5.98e-07	0.000311	11.7	11.6	7.4	35.5	26.9	15.6	ENSMUSG00000046402	Rbp1	226
15855	ENSMUSG00000074227	0.0377	4.13	20.3	6.59e-06	0.00204	10.4	10.5	8.62	36	27.6	11.9	ENSMUSG00000074227	Spint2	340
2566	ENSMUSG00000020932	0.0379	9.64	62	3.51e-15	1.69e-11	436	437	469	1250	876	1320	ENSMUSG00000020932	Gfap	53
9634	ENSMUSG00000037686	0.038	2.02	12.7	0.000357	0.0429	2.44	2.34	1.85	5.41	2.76	8.92	ENSMUSG00000037686	Aspg	828
1190	ENSMUSG00000010136	0.0382	0.96	6.05	0.0139	0.416	1.01	1.03	1.06	4.7	2.84	0.546	ENSMUSG00000010136	Pifo	174
12264	ENSMUSG00000047671	0.0384	0.936	10.5	0.0012	0.1	0.967	1.03	1.06	3.33	3.4	1.27	ENSMUSG00000047671	Tctex1d4	8
13664	ENSMUSG00000056089	0.0386	-0.671	5.83	0.0158	0.445	0.23	0.206	0.423	0.535	1.06	0.728	ENSMUSG00000056089	Gm5468	11
3921	ENSMUSG00000024210	0.0386	-0.584	5.77	0.0163	0.45	0.368	0.413	0.159	0.535	0.78	1.15	ENSMUSG00000024210	Ip6k3	913
9654	ENSMUSG00000037738	0.0387	0.907	7.71	0.00551	0.26	0.828	1.1	1.06	3.8	3.26	0.789	ENSMUSG00000037738	Nek5	470
8802	ENSMUSG00000034917	0.0392	1.05	6.38	0.0116	0.379	1.43	0.688	1.11	4.34	3.76	0.607	ENSMUSG00000034917	Tjp3	80
4543	ENSMUSG00000025504	0.0393	2.72	10.7	0.00108	0.095	3.45	4.75	2.59	13.9	11.8	3.03	ENSMUSG00000025504	Eps8l2	545
15856	ENSMUSG00000074228	0.0394	-0.72	6.79	0.00916	0.34	0.322	0.275	0.212	0.832	0.709	0.667	ENSMUSG00000074228	Gm10645	558
20227	ENSMUSG00000103486	0.0394	-0.372	5.83	0.0158	0.445	0.368	0.275	0.423	0.832	0.425	1.64	ENSMUSG00000103486	RP24-78F21.3	1031
15844	ENSMUSG00000074207	0.0396	-0.107	5.95	0.0147	0.43	0.552	0.275	0.476	2.2	0.78	0.607	ENSMUSG00000074207	Adh1	164
7391	ENSMUSG00000031351	0.0397	2.62	12.8	0.000344	0.0415	3.54	3.44	2.96	11.6	12.1	3.15	ENSMUSG00000031351	Zfp185	44
6931	ENSMUSG00000030324	0.0398	-0.787	6.03	0.0141	0.417	0.23	0.344	0.212	0.594	0.992	0.546	ENSMUSG00000030324	Rho	2110
8980	ENSMUSG00000035493	0.0401	2.64	13.4	0.000247	0.0325	3.64	3.37	2.96	14.5	9.07	3.58	ENSMUSG00000035493	Tgfbi	582
8378	ENSMUSG00000033590	0.0403	0.672	11.7	0.000634	0.0665	0.69	0.963	0.793	2.91	2.41	1.33	ENSMUSG00000033590	Myo5c	1369
12573	ENSMUSG00000049353	0.0406	0.918	7.27	0.00701	0.296	0.552	1.1	1.27	3.98	3.33	0.728	ENSMUSG00000049353	Rd3	2223
2529	ENSMUSG00000020884	0.0407	0.415	10.5	0.00119	0.1	0.967	0.482	0.476	2.44	1.56	1.46	ENSMUSG00000020884	Asgr1	20
10166	ENSMUSG00000039110	0.0411	2.55	14.9	0.000116	0.0197	2.95	2.68	3.6	10.4	12	3.46	ENSMUSG00000039110	Mycbpap	35
9352	ENSMUSG00000036854	0.0413	2.63	33.1	8.58e-09	8.68e-06	3.27	2.96	3.38	9.03	7.3	10.7	ENSMUSG00000036854	Hspb6	176
7823	ENSMUSG00000032122	0.0414	2.16	20.1	7.37e-06	0.00215	1.89	2.89	2.22	7.61	8.01	3.94	ENSMUSG00000032122	Slc37a2	1145
8563	ENSMUSG00000034205	0.0414	0.326	6.3	0.0121	0.387	0.921	0.206	0.635	2.73	1.84	0.546	ENSMUSG00000034205	Loxl2	579
10531	ENSMUSG00000040204	0.0414	-0.391	6.28	0.0122	0.391	0.276	0.206	0.529	1.01	0.425	1.46	ENSMUSG00000040204	2810417H13Rik	2417
12347	ENSMUSG00000048096	0.0415	0.724	6.71	0.00961	0.35	1.7	0.344	0.317	3.27	2.34	1.27	ENSMUSG00000048096	Lmod1	1957
49	ENSMUSG00000000303	0.0416	0.746	9.05	0.00263	0.163	1.38	0.206	0.793	3.21	1.63	2.12	ENSMUSG00000000303	Cdh1	156
18737	ENSMUSG00000095687	0.0419	1.44	7.93	0.00486	0.238	1.52	1.44	1.11	1.9	1.56	8.13	ENSMUSG00000095687	Rnaset2a	76
13660	ENSMUSG00000056071	0.042	-0.678	5.73	0.0167	0.456	0.46	0.206	0.106	1.13	0.496	0.667	ENSMUSG00000056071	S100a9	114
12397	ENSMUSG00000048373	0.0431	0.146	10	0.00155	0.119	0.875	0.344	0.264	1.6	1.28	1.64	ENSMUSG00000048373	Fgfbp1	328
13447	ENSMUSG00000054667	0.0438	-0.492	6.04	0.014	0.416	0.138	0.688	0.159	1.13	1.13	0.546	ENSMUSG00000054667	Irs4	2561
12105	ENSMUSG00000046844	0.044	5.53	46.5	9.16e-12	2.2e-08	21.4	27	21	68.9	97.3	41.5	ENSMUSG00000046844	Vat1l	2424
10014	ENSMUSG00000038677	0.0441	2.13	13.9	0.000192	0.0288	2.3	2.41	1.8	7.13	10.1	2.37	ENSMUSG00000038677	Scube3	139
629	ENSMUSG00000004105	0.0454	2.61	14	0.000181	0.0278	3.77	2.61	2.43	12.2	12.5	2.85	ENSMUSG00000004105	Angptl2	41
15229	ENSMUSG00000069008	0.0454	-1.15	6.09	0.0136	0.411	0.184	0.206	0.106	0.475	0.354	0.728	ENSMUSG00000069008	Gm5537	1661
2235	ENSMUSG00000020377	0.0457	2.25	14.9	0.000113	0.0197	2.35	2.48	2.01	10.7	8.29	2.43	ENSMUSG00000020377	Ltc4s	181
15699	ENSMUSG00000073233	0.0457	-0.495	8.83	0.00297	0.173	0.23	0.413	0.264	0.594	1.21	1.03	ENSMUSG00000073233	Gm9144	1015
8334	ENSMUSG00000033427	0.0457	-1.06	6.1	0.0135	0.408	0.322	0.138	0.0529	0.475	0.638	0.607	ENSMUSG00000033427	Upb1	358
7771	ENSMUSG00000032023	0.0459	-0.308	8.67	0.00323	0.182	0.414	0.344	0.264	1.13	1.63	0.546	ENSMUSG00000032023	4931429I11Rik	1
6829	ENSMUSG00000030111	0.046	3.27	21.3	3.95e-06	0.00136	5.75	3.44	4.65	19.9	17.9	6.19	ENSMUSG00000030111	A2m	129
12441	ENSMUSG00000048583	0.0461	6.94	16.1	6.08e-05	0.0119	94	43.7	39.2	273	226	60.3	ENSMUSG00000048583	Igf2	375
12868	ENSMUSG00000051029	0.0464	0.754	7.07	0.00784	0.317	0.552	1.17	0.635	3.63	3.47	0.364	ENSMUSG00000051029	Serpinb1b	446
8547	ENSMUSG00000034161	0.0471	-0.716	9.19	0.00244	0.157	0.23	0.275	0.212	0.892	0.851	0.607	ENSMUSG00000034161	Scx	348
11101	ENSMUSG00000042118	0.0473	-1.39	5.36	0.0206	0.499	0.184	0.138	0.0529	0.357	0.638	0.303	ENSMUSG00000042118	Bhmt2	1343
15986	ENSMUSG00000074825	0.0475	1.46	10.9	0.000951	0.0879	1.84	1.24	0.687	5.29	5.95	1.21	ENSMUSG00000074825	Itpripl1	28
757	ENSMUSG00000005251	0.0475	-0.375	7.32	0.00683	0.294	0.0921	0.413	0.476	0.951	1.7	0.546	ENSMUSG00000005251	Ripk4	1152
2653	ENSMUSG00000021118	0.0475	-0.342	6.32	0.0119	0.385	0.138	0.55	0.317	1.78	1.13	0.303	ENSMUSG00000021118	Plek2	489
55	ENSMUSG00000000325	0.048	-0.129	6.82	0.00903	0.336	0.322	0.55	0.317	0.535	2.76	0.667	ENSMUSG00000000325	Arvcf	625
16548	ENSMUSG00000080951	0.0484	-1.51	6.07	0.0138	0.414	0.138	0.0688	0.106	0.416	0.354	0.364	ENSMUSG00000080951	Gm12208	163
3828	ENSMUSG00000024043	0.0487	0.325	10.3	0.00134	0.108	0.644	0.344	0.582	2.44	2.41	0.607	ENSMUSG00000024043	Arhgap28	66
12754	ENSMUSG00000050335	0.0488	1.1	20.1	7.24e-06	0.00215	1.01	1.03	0.793	4.22	3.33	2.06	ENSMUSG00000050335	Lgals3	114
4076	ENSMUSG00000024529	0.049	-0.168	7.2	0.00731	0.301	0.736	0.0688	0.212	1.72	1.42	0.546	ENSMUSG00000024529	Lox	1989
4296	ENSMUSG00000024989	0.0492	-0.765	10.1	0.00148	0.116	0.23	0.206	0.212	0.773	0.78	0.728	ENSMUSG00000024989	Cep55	927
2468	ENSMUSG00000020782	0.0493	1.26	20.6	5.53e-06	0.00174	1.29	0.688	1.11	4.58	3.97	2.24	ENSMUSG00000020782	Llgl2	315
17756	ENSMUSG00000086926	0.0496	-0.398	11.1	0.00087	0.0836	0.23	0.482	0.212	1.13	1.21	0.789	ENSMUSG00000086926	Gm6226	1146
12411	ENSMUSG00000048442	0.0498	0.546	7.7	0.00552	0.26	0.875	0.413	0.529	3.45	2.69	0.303	ENSMUSG00000048442	Smim5	382
9959	ENSMUSG00000038537	0.0504	-0.417	6.62	0.0101	0.357	0.23	0.206	0.423	1.31	1.63	0.182	ENSMUSG00000038537	Mc3r	1283
6694	ENSMUSG00000029759	0.0506	1.54	19.2	1.18e-05	0.00315	1.01	0.894	1.85	4.58	6.45	2.43	ENSMUSG00000029759	Pon3	7
138	ENSMUSG00000000889	0.0506	0.0859	14.2	0.000161	0.0254	0.506	0.138	0.582	1.25	1.56	1.76	ENSMUSG00000000889	Dbh	65
553	ENSMUSG00000003476	0.0507	1.79	15.4	8.85e-05	0.0164	1.24	2.06	1.27	6.54	7.87	1.76	ENSMUSG00000003476	Crhr2	67
2411	ENSMUSG00000020686	0.0507	-0.035	9.14	0.0025	0.159	0.46	0.206	0.476	1.66	2.13	0.425	ENSMUSG00000020686	Gas2l2	1501
10810	ENSMUSG00000041064	0.051	-0.841	7.21	0.00726	0.301	0.276	0.138	0.159	0.297	0.709	1.15	ENSMUSG00000041064	Pif1	198
10613	ENSMUSG00000040434	0.0515	0.216	7.48	0.00623	0.282	0.736	0.138	0.476	2.38	2.41	0.303	ENSMUSG00000040434	Gyltl1b	275
5534	ENSMUSG00000027570	0.0516	5.56	16.4	5.12e-05	0.0107	19.2	15.3	26.7	110	96.2	15.9	ENSMUSG00000027570	Col9a3	373
8887	ENSMUSG00000035200	0.0516	-1.18	5.48	0.0192	0.482	0.0921	0	0.317	0.594	0.78	0.243	ENSMUSG00000035200	Chrnb4	1949
10789	ENSMUSG00000040966	0.0518	-0.251	10.7	0.00108	0.095	0.506	0.0688	0.317	1.37	0.709	1.4	ENSMUSG00000040966	Slc22a2	361
13826	ENSMUSG00000057191	0.0525	-0.997	7.41	0.00647	0.288	0.138	0.275	0.106	0.297	0.709	0.91	ENSMUSG00000057191	AB124611	655
19451	ENSMUSG00000098318	0.0528	-1.59	6.49	0.0109	0.369	0.0921	0.0688	0.106	0.357	0.284	0.425	ENSMUSG00000098318	1190002F15Rik	413
10899	ENSMUSG00000041390	0.053	1.93	20.2	6.83e-06	0.00208	1.29	1.24	2.22	7.61	7.87	2.49	ENSMUSG00000041390	Mdfic	184
8130	ENSMUSG00000032725	0.053	-0.293	7.28	0.00698	0.296	0.184	0.413	0.317	2.32	0.78	0.303	ENSMUSG00000032725	Folr2	185
13978	ENSMUSG00000058398	0.0535	-1.77	5.78	0.0162	0.449	0.0921	0.0688	0.0529	0.297	0.284	0.303	NA	NA	NA
15052	ENSMUSG00000067158	0.0537	1.74	12.3	0.000465	0.0532	1.38	0.894	1.8	8.44	6.24	1.03	ENSMUSG00000067158	Col4a4	621
9627	ENSMUSG00000037664	0.0539	2.69	20.7	5.32e-06	0.00174	2.72	3.51	1.8	14.3	12.8	3.64	ENSMUSG00000037664	Cdkn1c	672
3113	ENSMUSG00000022032	0.0541	0.635	8.12	0.00438	0.224	0.921	0.619	0.264	3.92	2.84	0.303	ENSMUSG00000022032	Scara5	1650
19561	ENSMUSG00000099564	0.0543	-0.344	11.2	0.000813	0.0797	0.368	0.138	0.317	0.951	1.77	0.667	ENSMUSG00000099564	Gm28729	153
6680	ENSMUSG00000029718	0.0546	3.9	22.9	1.69e-06	0.000678	9.16	4.54	4.49	35.1	27.9	8.43	ENSMUSG00000029718	Pcolce	380
12413	ENSMUSG00000048450	0.0547	3.25	18	2.23e-05	0.00552	4.56	3.37	3.65	23.2	18.6	3.58	ENSMUSG00000048450	Msx1	1880
1525	ENSMUSG00000016024	0.0547	3.78	13.5	0.000238	0.0325	4.6	6.19	5.98	33.4	29.1	3.15	ENSMUSG00000016024	Lbp	32
4394	ENSMUSG00000025196	0.0547	-0.358	7.45	0.00635	0.284	0.138	0.344	0.37	1.55	1.63	0.182	ENSMUSG00000025196	Cpn1	1831
17646	ENSMUSG00000086564	0.0553	-1.35	6.46	0.011	0.373	0.046	0.275	0.0529	0.357	0.709	0.364	NA	NA	NA
17266	ENSMUSG00000085141	0.0555	-1.72	5.43	0.0198	0.489	0.046	0.138	0.0529	0.178	0.284	0.485	ENSMUSG00000085141	Gm13429	378
10058	ENSMUSG00000038805	0.0557	0.118	5.64	0.0176	0.461	0.138	0.344	0.74	1.72	3.19	0.0607	ENSMUSG00000038805	Six3	1585
15026	ENSMUSG00000066861	0.0558	-1.72	6.13	0.0133	0.406	0.046	0.0688	0.106	0.357	0.213	0.364	NA	NA	NA
6555	ENSMUSG00000029477	0.0559	0.534	23.5	1.27e-06	0.000553	0.598	0.55	0.476	2.14	2.69	1.82	ENSMUSG00000029477	Morn3	56
14737	ENSMUSG00000064052	0.0561	-1.06	9.53	0.00202	0.14	0.184	0.206	0.0529	0.713	0.638	0.485	ENSMUSG00000064052	Gm5089	1133
11571	ENSMUSG00000044177	0.0563	1.24	15.5	8.1e-05	0.0151	1.33	0.344	0.952	5.88	3.62	1.52	ENSMUSG00000044177	Wfikkn2	133
1379	ENSMUSG00000014791	0.0564	0.952	20.7	5.44e-06	0.00174	0.736	0.55	0.899	3.15	4.4	1.58	ENSMUSG00000014791	Elmo3	746
11135	ENSMUSG00000042254	0.0564	-1.51	5.35	0.0207	0.499	0.138	0.138	0	0.713	0.213	0.243	ENSMUSG00000042254	Cilp	2725
12119	ENSMUSG00000046934	0.0565	-1.55	5.36	0.0207	0.499	0.138	0	0.106	0.119	0.425	0.607	ENSMUSG00000046934	Csl	96
10245	ENSMUSG00000039323	0.0567	5.84	31	2.62e-08	2.13e-05	31	21	15.3	139	105	34.3	ENSMUSG00000039323	Igfbp2	151
3125	ENSMUSG00000022053	0.057	-0.917	9.74	0.0018	0.132	0.0921	0.0688	0.317	0.535	0.709	0.849	ENSMUSG00000022053	Ebf2	565
13894	ENSMUSG00000057722	0.0574	2.11	15.7	7.55e-05	0.0144	2.76	1.17	0.952	10.2	8.58	2	ENSMUSG00000057722	Lepr	162
1152	ENSMUSG00000009654	0.0574	-1.35	7.38	0.00661	0.29	0.184	0.0688	0.0529	0.297	0.709	0.425	ENSMUSG00000009654	Oit3	67
9307	ENSMUSG00000036687	0.0576	-0.894	8.2	0.00419	0.217	0.184	0.138	0.159	1.31	0.425	0.364	ENSMUSG00000036687	Tmem184a	170
6735	ENSMUSG00000029843	0.0577	4.14	22.9	1.68e-06	0.000678	11.3	3.72	5.08	40.3	34.3	10.7	ENSMUSG00000029843	Slc13a4	899
3358	ENSMUSG00000022491	0.0577	-0.384	14.8	0.000117	0.0198	0.322	0.275	0.159	0.951	0.922	1.4	ENSMUSG00000022491	Glycam1	122
156	ENSMUSG00000001020	0.0581	1.76	30.9	2.65e-08	2.13e-05	1.38	1.44	0.952	5.41	3.12	7.52	ENSMUSG00000001020	S100a4	94
15404	ENSMUSG00000070683	0.0589	-1.67	6.73	0.0095	0.347	0.046	0.0688	0.106	0.238	0.496	0.303	NA	NA	NA
14790	ENSMUSG00000064342	0.059	-0.178	6.98	0.00823	0.324	0.322	0.206	0.37	0.892	3.05	0.121	ENSMUSG00000064342	mt-Ti	69
14624	ENSMUSG00000063354	0.0594	1.28	13.6	0.000224	0.0313	0.644	0.826	1.16	5.77	5.17	0.728	ENSMUSG00000063354	Slc39a4	150
13992	ENSMUSG00000058488	0.0595	5.76	17.8	2.44e-05	0.00586	18.7	20.3	21	129	123	13.5	ENSMUSG00000058488	Kl	1955
9571	ENSMUSG00000037490	0.0596	3.31	23.9	1.02e-06	0.000458	3.59	3.37	4.02	20.6	23.7	4.37	ENSMUSG00000037490	Slc2a12	328
3368	ENSMUSG00000022512	0.0602	2.3	19.4	1.04e-05	0.00284	1.7	2.2	1.48	10.3	11.8	2	ENSMUSG00000022512	Cldn1	2396
14451	ENSMUSG00000062073	0.0607	-1.12	8.92	0.00281	0.168	0.138	0	0.212	0.357	0.567	0.849	ENSMUSG00000062073	Gm10109	46
18556	ENSMUSG00000093460	0.0613	0.471	7.63	0.00575	0.267	0.23	0.275	0.899	2.79	3.69	0.121	ENSMUSG00000093460	Six3os1	225
17775	ENSMUSG00000087017	0.0618	-1.87	5.37	0.0204	0.498	0.0921	0.0688	0	0.178	0.496	0.182	NA	NA	NA
1184	ENSMUSG00000010080	0.0619	2.3	13.6	0.000227	0.0314	1.47	1.44	2.27	11.8	11.6	0.97	ENSMUSG00000010080	Epn3	316
268	ENSMUSG00000001672	0.062	-1.39	6.91	0.00858	0.332	0.046	0.0688	0.159	0.832	0.213	0.303	ENSMUSG00000001672	Marveld3	216
13924	ENSMUSG00000057969	0.0626	2.68	18.4	1.82e-05	0.00461	2.07	2.13	2.49	14.4	15.7	1.94	ENSMUSG00000057969	Sema3b	65
5746	ENSMUSG00000028012	0.0629	-1.09	6.15	0.0132	0.406	0.138	0	0.212	1.01	0.78	0.0607	ENSMUSG00000028012	Rrh	355
7627	ENSMUSG00000031786	0.0632	3.65	18.4	1.81e-05	0.00461	3.68	5.44	3.81	29.3	29.9	3.34	ENSMUSG00000031786	Drc7	152
11450	ENSMUSG00000043549	0.0632	-1.59	7.6	0.00585	0.27	0	0.0688	0.159	0.357	0.496	0.303	ENSMUSG00000043549	4932442L08Rik	125
13680	ENSMUSG00000056174	0.0636	3.46	13.9	0.00019	0.0287	3.73	3.78	3.7	25.6	27.6	1.64	ENSMUSG00000056174	Col8a2	16
554	ENSMUSG00000003477	0.0636	-0.0536	6.27	0.0123	0.392	0.368	0.344	0.159	3.27	1.06	0	ENSMUSG00000003477	Inmt	731
67	ENSMUSG00000000386	0.0641	-1.55	6.62	0.0101	0.357	0.0921	0.138	0	0.654	0.142	0.364	ENSMUSG00000000386	Mx1	188
4463	ENSMUSG00000025350	0.0646	2.91	19.8	8.8e-06	0.00249	2.58	2.68	2.22	18.4	17	2.24	ENSMUSG00000025350	Rdh5	10
9720	ENSMUSG00000037953	0.0647	-1.54	7.21	0.00725	0.301	0	0.138	0.106	0.178	0.496	0.546	NA	NA	NA
19486	ENSMUSG00000098682	0.0647	-1.31	5.63	0.0177	0.461	0	0.138	0.159	0.951	0.496	0.0607	ENSMUSG00000098682	Otx2os1	153
4483	ENSMUSG00000025380	0.0648	-0.888	7.33	0.00678	0.294	0.138	0.0688	0.212	1.13	1.06	0.0607	ENSMUSG00000025380	Fscn2	584
10044	ENSMUSG00000038765	0.0648	-1.82	6.14	0.0132	0.406	0.0921	0	0.0529	0.119	0.354	0.425	NA	NA	NA
5813	ENSMUSG00000028125	0.0661	3.14	28.9	7.46e-08	4.94e-05	2.58	3.65	2.38	19.1	21.2	4.37	ENSMUSG00000028125	Abca4	348
17235	ENSMUSG00000085035	0.0662	-1.55	5.46	0.0195	0.486	0.138	0.0688	0	0.0594	0.354	0.789	ENSMUSG00000085035	Gm12031	128
17469	ENSMUSG00000085887	0.0671	-1.77	5.44	0.0197	0.489	0.138	0	0	0.357	0.0709	0.485	ENSMUSG00000085887	Arhgap27os3	2323
2408	ENSMUSG00000020681	0.0672	4.85	34	5.51e-09	6.62e-06	9.94	9.63	7.67	64	68.5	13.2	ENSMUSG00000020681	Ace	69
17441	ENSMUSG00000085772	0.0672	-0.0131	11.5	0.000709	0.071	0.414	0.275	0.159	1.9	2.55	0.243	ENSMUSG00000085772	D630024D03Rik	283
4332	ENSMUSG00000025064	0.0674	0.136	13.7	0.000211	0.0305	0.368	0.55	0.0529	2.73	1.84	0.607	ENSMUSG00000025064	Col17a1	177
8881	ENSMUSG00000035183	0.0674	0.725	11.5	0.000686	0.0698	0.46	0.275	0.74	4.04	3.83	0.243	ENSMUSG00000035183	Slc24a5	49
11368	ENSMUSG00000043088	0.0676	-0.971	10.7	0.0011	0.0955	0.138	0	0.212	0.892	0.922	0.303	ENSMUSG00000043088	Il17re	57
10735	ENSMUSG00000040770	0.0683	-2.03	5.94	0.0148	0.432	0.046	0	0.0529	0.357	0.142	0.182	NA	NA	NA
8128	ENSMUSG00000032719	0.0685	-1.03	6.17	0.013	0.405	0.276	0	0.0529	0.594	1.42	0.0607	ENSMUSG00000032719	Sbspon	1883
14024	ENSMUSG00000058741	0.0685	-2.03	5.64	0.0176	0.461	0	0	0.106	0.297	0.284	0.121	ENSMUSG00000058741	Prr19	70
3316	ENSMUSG00000022425	0.0687	9.57	17.9	2.27e-05	0.00552	189	244	260	1930	1780	142	ENSMUSG00000022425	Enpp2	3
19560	ENSMUSG00000099553	0.0693	-0.706	6.4	0.0114	0.376	0.0921	0.344	0.0529	1.25	1.49	0	NA	NA	NA
14066	ENSMUSG00000059089	0.0695	-1.73	6.86	0.0088	0.334	0.138	0	0	0.416	0.142	0.425	ENSMUSG00000059089	Fcgr4	446
10128	ENSMUSG00000039032	0.0697	-1.72	8.57	0.00342	0.189	0.0921	0	0.0529	0.357	0.425	0.243	ENSMUSG00000039032	Tsga13	93
12576	ENSMUSG00000049382	0.0702	0.968	14.2	0.000161	0.0254	0.23	0.963	0.529	5.35	3.9	0.546	ENSMUSG00000049382	Krt8	229
6979	ENSMUSG00000030450	0.0705	0.682	16.5	4.85e-05	0.0104	0.598	0.482	0.264	3.86	3.54	0.546	ENSMUSG00000030450	Oca2	59
10076	ENSMUSG00000038859	0.0706	1.01	13.8	0.000208	0.0305	0.598	0.482	0.635	4.81	5.03	0.303	ENSMUSG00000038859	Baiap2l1	168
18384	ENSMUSG00000091649	0.071	-1.67	7.37	0.00663	0.29	0	0.138	0.0529	0.297	0.638	0.182	ENSMUSG00000091649	Phf11b	317
1273	ENSMUSG00000012428	0.0712	-0.474	8.03	0.0046	0.232	0.184	0.138	0.212	1.66	1.63	0	ENSMUSG00000012428	Steap4	1655
1577	ENSMUSG00000016918	0.0714	4.64	36.9	1.26e-09	1.61e-06	6.67	11.3	3.65	54	58	16.1	ENSMUSG00000016918	Sulf1	1563
19004	ENSMUSG00000097275	0.0721	-1.03	11.1	0.000842	0.0817	0.184	0.0688	0.0529	0.892	0.922	0.243	NA	NA	NA
19522	ENSMUSG00000099061	0.0721	-1.39	10.2	0.00143	0.114	0	0.138	0.106	0.297	0.496	0.667	ENSMUSG00000099061	Gm28050	318
7385	ENSMUSG00000031340	0.0726	-0.966	13.7	0.000214	0.0307	0.0921	0.275	0	0.594	0.851	0.728	ENSMUSG00000031340	Gabre	329
7470	ENSMUSG00000031504	0.0739	0.474	11.6	0.000661	0.0683	0.276	0.275	0.529	2.97	3.9	0.121	ENSMUSG00000031504	Rab20	605
9160	ENSMUSG00000036169	0.074	3.61	24.4	8e-07	0.000375	3.77	3.44	2.8	29.4	30.9	3.34	ENSMUSG00000036169	Sostdc1	1005
16395	ENSMUSG00000079355	0.0741	-1.15	7.75	0.00537	0.255	0.138	0.138	0	1.01	0.78	0.0607	ENSMUSG00000079355	Ackr4	422
15420	ENSMUSG00000070780	0.0751	1.26	22.7	1.93e-06	0.000758	0.322	0.826	0.74	6.66	4.4	1.15	ENSMUSG00000070780	Rbm47	5
18922	ENSMUSG00000097096	0.0751	-0.421	9.03	0.00265	0.163	0.184	0.138	0.212	0.238	3.12	0.303	ENSMUSG00000097096	Pitpnm1	481
19916	ENSMUSG00000102389	0.0754	-1.92	6.51	0.0107	0.367	0.0921	0	0	0.475	0.213	0.121	NA	NA	NA
7328	ENSMUSG00000031212	0.0755	-1.59	8.57	0.00343	0.189	0.046	0.0688	0.0529	0.654	0.425	0.121	NA	NA	NA
7363	ENSMUSG00000031293	0.0758	-0.589	11.8	0.000608	0.0649	0.0921	0.275	0.106	0.713	2.13	0.303	ENSMUSG00000031293	Rs1	692
7933	ENSMUSG00000032346	0.0768	-0.706	6.93	0.00847	0.329	0	0.138	0.264	1.19	1.63	0	ENSMUSG00000032346	Ooep	1446
19308	ENSMUSG00000097860	0.0768	-2.28	5.63	0.0176	0.461	0	0.0688	0	0.119	0.142	0.243	NA	NA	NA
10154	ENSMUSG00000039092	0.0771	-0.417	10.4	0.00124	0.103	0.138	0.138	0.212	2.14	1.28	0.0607	ENSMUSG00000039092	Sptlc3	860
7035	ENSMUSG00000030587	0.0771	-1.87	7.2	0.00728	0.301	0	0	0.106	0.475	0.142	0.243	ENSMUSG00000030587	2200002D01Rik	163
16418	ENSMUSG00000079465	0.0772	1.39	14.9	0.000113	0.0197	0.644	0.619	0.687	8.26	4.96	0.303	ENSMUSG00000079465	Col4a3	33
18340	ENSMUSG00000091402	0.0773	-1.82	5.91	0.0151	0.435	0	0.138	0	0.654	0.142	0.121	NA	NA	NA
12932	ENSMUSG00000051354	0.0774	-0.574	11.9	0.000554	0.0608	0	0	0.423	0.773	1.63	0.728	ENSMUSG00000051354	Samd3	199
18863	ENSMUSG00000096963	0.0776	-1.87	8.36	0.00385	0.206	0	0.0688	0.0529	0.178	0.425	0.303	NA	NA	NA
11207	ENSMUSG00000042474	0.0778	-2.29	5.79	0.0161	0.448	0.046	0	0	0.119	0.142	0.243	NA	NA	NA
4901	ENSMUSG00000026308	0.0781	-2.29	5.96	0.0147	0.429	0.046	0	0	0.119	0.213	0.182	NA	NA	NA
19011	ENSMUSG00000097286	0.0807	-1.5	8.29	0.00399	0.211	0.046	0	0.106	0.654	0.638	0.0607	ENSMUSG00000097286	Gm26684	630
1799	ENSMUSG00000018822	0.0809	-0.521	9.49	0.00207	0.141	0.276	0	0.106	2.08	1.06	0.0607	ENSMUSG00000018822	Sfrp5	714
2968	ENSMUSG00000021751	0.0813	-0.22	14.7	0.000129	0.0215	0.184	0	0.317	2.14	1.7	0.303	ENSMUSG00000021751	Acox2	235
14730	ENSMUSG00000063975	0.0813	-0.353	7.52	0.0061	0.279	0.0921	0.413	0	2.08	1.7	0	ENSMUSG00000063975	Slco1a5	17
68	ENSMUSG00000000392	0.0823	0.968	19.2	1.2e-05	0.00316	0.322	0.688	0.317	4.58	5.25	0.485	ENSMUSG00000000392	Fap	92
11026	ENSMUSG00000041831	0.0823	-1.22	7.28	0.00696	0.296	0.138	0	0.0529	1.19	0.567	0	ENSMUSG00000041831	Sytl3	252
16026	ENSMUSG00000075027	0.0825	-1.46	9.57	0.00198	0.138	0.046	0.0688	0.0529	0.416	0.922	0.121	NA	NA	NA
7870	ENSMUSG00000032246	0.0828	3.14	15.9	6.61e-05	0.0128	2.16	2.41	1.37	26.6	19.8	0.667	ENSMUSG00000032246	Calml4	344
17342	ENSMUSG00000085399	0.083	-1.77	9.5	0.00206	0.141	0.046	0	0.0529	0.535	0.284	0.182	NA	NA	NA
4386	ENSMUSG00000025185	0.0839	-1.42	13.1	0.000292	0.0369	0.046	0	0.106	0.297	0.638	0.546	NA	NA	NA
20083	ENSMUSG00000102940	0.0862	-2.15	7.45	0.00634	0.284	0	0	0.0529	0.119	0.213	0.303	NA	NA	NA
2681	ENSMUSG00000021187	0.0873	-0.803	8.68	0.00321	0.182	0.0921	0.206	0	1.13	1.56	0	ENSMUSG00000021187	Tc2n	15
5091	ENSMUSG00000026686	0.0914	0.0743	20.7	5.5e-06	0.00174	0.276	0.138	0.106	2.44	2.62	0.364	ENSMUSG00000026686	Lmx1a	1980
10842	ENSMUSG00000041193	0.0916	1.3	26.6	2.47e-07	0.00014	0.414	0.619	0.317	7.25	5.25	0.789	ENSMUSG00000041193	Pla2g5	83
760	ENSMUSG00000005268	0.0925	4.21	27.7	1.42e-07	8.54e-05	2.81	3.37	3.91	44	54.5	3.21	ENSMUSG00000005268	Prlr	9
18778	ENSMUSG00000096215	0.0951	-1.46	12	0.00053	0.0588	0	0.138	0	0.832	0.284	0.303	NA	NA	NA
3638	ENSMUSG00000023043	0.0952	2.01	16.2	5.62e-05	0.0111	0.184	1.38	0.529	11.6	10.2	0.364	ENSMUSG00000023043	Krt18	65
18860	ENSMUSG00000096957	0.0958	-0.836	8.62	0.00333	0.185	0	0	0.212	1.72	0.851	0	NA	NA	NA
4533	ENSMUSG00000025488	0.0985	0.531	14.2	0.000165	0.0257	0.23	0.206	0.212	3.45	4.4	0	ENSMUSG00000025488	Cox8b	45
4769	ENSMUSG00000026051	0.0994	4.66	24.4	7.65e-07	0.000375	3.91	5.09	2.75	79.9	57.9	2.67	ENSMUSG00000026051	1500015O10Rik	172
1468	ENSMUSG00000015652	0.101	1.37	14.5	0.000141	0.0231	0.414	0.344	0.37	8.14	6.17	0	ENSMUSG00000015652	Steap1	349
3668	ENSMUSG00000023122	0.101	-1.38	11	0.000925	0.0876	0	0	0.106	0.773	0.78	0.0607	NA	NA	NA
13028	ENSMUSG00000051985	0.102	2.7	97.2	6.39e-23	1.23e-18	0.736	1.03	1.06	7.85	10.1	18.3	ENSMUSG00000051985	Igfn1	299
13504	ENSMUSG00000054999	0.102	-1.87	12.7	0.000369	0.044	0	0	0.0529	0.357	0.354	0.243	ENSMUSG00000054999	Naaladl1	237
11590	ENSMUSG00000044279	0.103	0.197	28.8	7.86e-08	5.04e-05	0.0921	0.275	0.106	2.85	2.62	0.607	ENSMUSG00000044279	Crb3	186
1329	ENSMUSG00000014158	0.103	2.91	26.4	2.72e-07	0.000149	1.2	0.894	1.11	20.1	21.1	0.91	ENSMUSG00000014158	Trpv4	317
15146	ENSMUSG00000068196	0.104	2.88	36.9	1.22e-09	1.61e-06	0.967	1.38	0.74	16.7	23	2.06	ENSMUSG00000068196	Col8a1	2653
290	ENSMUSG00000001827	0.106	3.51	24	9.51e-07	0.000435	1.01	1.93	1.64	31.2	32.4	0.91	ENSMUSG00000001827	Folr1	87
2858	ENSMUSG00000021553	0.108	-0.318	16.3	5.55e-05	0.0111	0.138	0	0.106	2.02	2.06	0.0607	ENSMUSG00000021553	Slc28a3	1589
11731	ENSMUSG00000044976	0.108	-0.507	12.6	0.000385	0.0457	0	0.0688	0.159	1.66	1.91	0	NA	NA	NA
180	ENSMUSG00000001131	0.109	1.07	60.3	7.95e-15	3.06e-11	0.368	0	0.317	3.98	2.41	5.1	ENSMUSG00000001131	Timp1	103
3019	ENSMUSG00000021848	0.117	3.08	21.5	3.61e-06	0.00131	0.69	0.826	1.11	25.4	23	0.243	ENSMUSG00000021848	Otx2	119
6286	ENSMUSG00000028996	0.117	-1.54	16.7	4.36e-05	0.00952	0.046	0	0	0.713	0.425	0.243	NA	NA	NA
13542	ENSMUSG00000055235	0.119	2.43	26.1	3.29e-07	0.000176	0.69	0.413	0.476	15.6	15	0.364	ENSMUSG00000055235	Wdr86	114
12178	ENSMUSG00000047230	0.122	3.42	27.2	1.88e-07	0.000109	1.24	1.31	0.37	30	31	0.849	ENSMUSG00000047230	Cldn2	182
5026	ENSMUSG00000026579	0.125	4.17	32.4	1.26e-08	1.21e-05	1.24	2.06	1.27	49.1	53.7	1.58	ENSMUSG00000026579	F5	753
13893	ENSMUSG00000057719	0.127	-0.728	17.2	3.4e-05	0.00796	0	0	0.106	1.25	1.77	0.0607	ENSMUSG00000057719	Sh3rf2	124
4011	ENSMUSG00000024388	0.127	-2.36	9.41	0.00215	0.145	0	0	0	0.178	0.142	0.182	NA	NA	NA
16678	ENSMUSG00000081660	0.128	-2.36	9.73	0.00181	0.132	0	0	0	0.119	0.213	0.182	NA	NA	NA
2841	ENSMUSG00000021509	0.128	-2.35	9.17	0.00246	0.157	0	0	0	0.119	0.284	0.121	NA	NA	NA
3590	ENSMUSG00000022949	0.132	4.77	37.8	7.95e-10	1.18e-06	1.43	2.34	2.12	74	82.2	2.73	ENSMUSG00000022949	Clic6	1647
12350	ENSMUSG00000048108	0.132	2.28	31	2.54e-08	2.13e-05	0.184	0.619	0.264	14.3	13.7	0.485	ENSMUSG00000048108	Tmem72	256
11457	ENSMUSG00000043613	0.132	-2.28	10.6	0.00113	0.0968	0	0	0	0.178	0.213	0.182	NA	NA	NA
14329	ENSMUSG00000061048	0.135	0.956	20.1	7.38e-06	0.00215	0.23	0.0688	0.0529	5.53	5.67	0	NA	NA	NA
13583	ENSMUSG00000055546	0.136	-2.22	10.6	0.00113	0.0968	0	0	0	0.357	0.142	0.121	NA	NA	NA
1651	ENSMUSG00000017723	0.141	1.73	21.8	3.04e-06	0.00114	0.184	0.275	0.106	10.3	9.14	0	ENSMUSG00000017723	Wfdc2	3
8738	ENSMUSG00000034739	0.142	3.55	28.7	8.31e-08	5.15e-05	0.46	1.24	0.317	31.3	37.3	0.546	ENSMUSG00000034739	Mfrp	893
10678	ENSMUSG00000040629	0.143	-2.09	13.3	0.000258	0.0336	0	0	0	0.238	0.213	0.303	NA	NA	NA
683	ENSMUSG00000004655	0.144	3.09	33.2	8.32e-09	8.68e-06	0.322	0.413	0.635	25.3	24.3	0.485	ENSMUSG00000004655	Aqp1	1758
16414	ENSMUSG00000079436	0.147	3.48	30.7	2.96e-08	2.28e-05	1.2	0.138	0.264	35.9	28.9	0.91	ENSMUSG00000079436	Kcnj13	3
9437	ENSMUSG00000037086	0.15	1.89	29.9	4.51e-08	3.34e-05	0.138	0.206	0.159	11.4	10.5	0.121	ENSMUSG00000037086	Prr32	147
15089	ENSMUSG00000067614	0.157	-1.86	13	0.000308	0.0385	0	0	0	0.119	0.851	0.121	NA	NA	NA
10350	ENSMUSG00000039672	0.159	3.37	21.4	3.81e-06	0.00136	0.552	0.482	0.106	33.3	28.1	0	ENSMUSG00000039672	Kcne2	1171
15166	ENSMUSG00000068323	0.16	3.14	44.6	2.4e-11	5.13e-08	0.184	0.413	0.37	24.6	27.1	0.91	ENSMUSG00000068323	Slc4a5	174
10479	ENSMUSG00000040026	0.167	-1.59	22	2.77e-06	0.00106	0	0	0	0.594	0.354	0.425	NA	NA	NA
14422	ENSMUSG00000061808	0.173	11.1	29.2	6.59e-08	4.69e-05	44	102	28.6	7330	5750	36.6	ENSMUSG00000061808	Ttr	586
18114	ENSMUSG00000089876	0.183	-1.2	23	1.63e-06	0.000678	0	0	0	0.594	1.35	0.182	NA	NA	NA

## Sheet: 120h sort
	ID	logFC.4	logCPM.4	LR.4	PValue.4	FDR.4	G545_01_t0_cont.y	G545_07_t0_cont.y	G545_09_t0_cont.y	G545_02_t120_exp	G545_03_t120_exp	G545_08_t120_exp	common_name.V1.y	common_name.V2.y	common_name.V3
19717	ENSMUSG00000100813	-0.0442	-2.02107	15	0.000106	0.0329	0.368	0.138	0.265	0	0	0	ENSMUSG00000100813	Gm28874	3134
19293	ENSMUSG00000097831	-0.0429	-2.12841	13.9	0.000196	0.0477	0.23	0.275	0.212	0	0	0	ENSMUSG00000097831	4930540M05Rik	430
19672	ENSMUSG00000100481	-0.0297	-1.91612	12.3	0.000442	0.075	0.23	0.206	0.423	0	0.044	0	ENSMUSG00000100481	Gm7114	1789
1249	ENSMUSG00000011463	-0.0284	-2.01695	10	0.00156	0.158	0.276	0.413	0.106	0	0.044	0	ENSMUSG00000011463	Cpb1	283
19358	ENSMUSG00000097977	-0.0273	-2.07	10	0.00156	0.158	0.184	0.344	0.212	0.0576	0	0	ENSMUSG00000097977	Gm5652	1008
18286	ENSMUSG00000090907	-0.0271	-2.07271	9.11	0.00254	0.209	0.322	0.275	0.106	0.0576	0	0	ENSMUSG00000090907	C030017D09Rik	831
19763	ENSMUSG00000101262	-0.0253	-2.18843	8.46	0.00364	0.243	0.184	0.206	0.212	0	0.044	0	ENSMUSG00000101262	Gm8326	1653
16096	ENSMUSG00000075596	-0.0241	-2.24737	7.22	0.00722	0.361	0.138	0.206	0.212	0	0	0.0708	ENSMUSG00000075596	B130006D01Rik	198
8448	ENSMUSG00000033837	-0.0241	-2.24927	6.98	0.00823	0.38	0.23	0.206	0.106	0.0576	0	0	ENSMUSG00000033837	Foxh1	23
10216	ENSMUSG00000039232	-0.0238	-2.2501	6.49	0.0108	0.427	0.276	0.138	0.106	0	0	0.0708	ENSMUSG00000039232	Stx11	1132
20522	ENSMUSG00000104463	-0.0237	0.373417	12.9	0.000336	0.0676	4.7	0.688	0.37	0.23	0.396	0.142	ENSMUSG00000104463	Mat2a	1494
16117	ENSMUSG00000076433	-0.0232	-1.86587	8.61	0.00335	0.236	0.368	0.413	0.106	0.0576	0.044	0	ENSMUSG00000076433	BC100451	3
16490	ENSMUSG00000080237	-0.0228	-1.90926	7.75	0.00538	0.311	0.138	0.551	0.212	0	0.044	0.0708	ENSMUSG00000080237	Gm14239	150
18035	ENSMUSG00000089097	-0.0223	-1.91545	9.52	0.00203	0.19	0.276	0.275	0.265	0.0576	0.044	0	ENSMUSG00000089097	Gm25658	128
19776	ENSMUSG00000101400	-0.0215	-1.965	7.35	0.00672	0.346	0.322	0.344	0.106	0	0.044	0.0708	ENSMUSG00000101400	Gm29596	385
7308	ENSMUSG00000031163	-0.0214	-1.96733	7.67	0.0056	0.32	0.23	0.138	0.37	0.0576	0.044	0	ENSMUSG00000031163	Glod5	177
17187	ENSMUSG00000084864	-0.0212	-1.64783	9.04	0.00263	0.214	0.553	0.275	0.212	0	0.088	0.0708	ENSMUSG00000084864	1700027A07Rik	329
2732	ENSMUSG00000021268	-0.019	1.80302	25.4	4.72e-07	0.000453	7.97	6.4	2.38	1.55	0.704	1.2	ENSMUSG00000021268	Meg3	123
18590	ENSMUSG00000093739	-0.0185	-1.82001	6.72	0.00952	0.398	0.322	0.138	0.37	0	0.044	0.142	ENSMUSG00000093739	Gm20692	342
533	ENSMUSG00000003379	-0.0177	-1.45454	9.2	0.00242	0.204	0.461	0.413	0.37	0.0576	0.176	0	ENSMUSG00000003379	Cd79a	653
16493	ENSMUSG00000080303	-0.0173	-1.45374	8.9	0.00285	0.218	0.553	0.344	0.318	0.115	0.088	0.0708	ENSMUSG00000080303	Gm12419	636
13555	ENSMUSG00000055333	-0.0171	-1.27202	7.04	0.00799	0.377	0.461	0.826	0.265	0.115	0	0.283	ENSMUSG00000055333	Fat2	1356
602	ENSMUSG00000003882	-0.017	-1.02575	10.4	0.00126	0.141	0.691	0.413	0.688	0.115	0.264	0	ENSMUSG00000003882	Il7r	1694
16276	ENSMUSG00000078772	-0.0159	-1.06793	8.89	0.00286	0.218	0.415	0.551	0.794	0.23	0.044	0.213	ENSMUSG00000078772	Gm12353	230
17242	ENSMUSG00000085051	-0.0154	-1.602	6.59	0.0102	0.412	0.276	0.413	0.37	0.173	0.088	0	ENSMUSG00000085051	Gm11542	686
339	ENSMUSG00000002100	-0.0153	-0.989671	8.91	0.00283	0.218	0.737	0.757	0.37	0.288	0.088	0.142	ENSMUSG00000002100	Mybpc3	274
15951	ENSMUSG00000074676	-0.0149	-0.786099	9.42	0.00214	0.195	0.553	0.964	0.741	0.173	0.088	0.425	ENSMUSG00000074676	Foxs1	244
7189	ENSMUSG00000030865	-0.0143	-0.0272903	11.4	0.000728	0.102	0.783	1.79	1.53	0.403	0.616	0.142	ENSMUSG00000030865	Chp2	62
337	ENSMUSG00000002076	-0.0141	-0.870587	9.4	0.00217	0.196	0.783	0.551	0.635	0.288	0.22	0.0708	ENSMUSG00000002076	Hsf2bp	27
4038	ENSMUSG00000024440	-0.0139	-0.472734	7.99	0.0047	0.282	1.29	0.688	0.741	0.576	0.088	0.213	ENSMUSG00000024440	Pcdh12	3645
17736	ENSMUSG00000086855	-0.0138	-1.25307	6.26	0.0123	0.46	0.553	0.482	0.37	0	0.264	0.142	ENSMUSG00000086855	Gm13844	423
8484	ENSMUSG00000033963	-0.0134	-1.13381	6.6	0.0102	0.412	0.553	0.275	0.688	0.23	0.176	0.0708	ENSMUSG00000033963	Fancd2os	591
13810	ENSMUSG00000057123	-0.0133	-1.25213	6.34	0.0118	0.456	0.645	0.344	0.37	0.115	0.132	0.213	ENSMUSG00000057123	Gja5	1929
14388	ENSMUSG00000061535	-0.0129	0.0701851	8.32	0.00393	0.25	2.12	1.51	0.529	0.576	0.308	0.567	ENSMUSG00000061535	C1qtnf7	335
8460	ENSMUSG00000033882	-0.0124	-0.665316	7.16	0.00747	0.362	0.691	0.895	0.741	0.461	0.308	0	ENSMUSG00000033882	Rbm46	642
17845	ENSMUSG00000087216	-0.0123	-1.07273	6.11	0.0134	0.48	0.691	0.413	0.476	0.23	0.088	0.283	ENSMUSG00000087216	E130111B04Rik	201
19108	ENSMUSG00000097456	-0.0122	-0.40298	7.57	0.00594	0.33	1.06	0.482	1.22	0.518	0.22	0.283	ENSMUSG00000097456	Gm16958	487
17547	ENSMUSG00000086211	-0.0122	-0.912166	7.16	0.00746	0.362	0.553	0.757	0.582	0.346	0.176	0.142	ENSMUSG00000086211	Gm12462	1914
20381	ENSMUSG00000103984	-0.0121	-0.889107	7.02	0.00806	0.377	0.645	0.482	0.741	0.23	0.132	0.354	ENSMUSG00000103984	RP24-286D13.3	2928
6827	ENSMUSG00000030109	-0.0117	0.442344	6.08	0.0137	0.484	3.55	0.895	0.741	0.691	0.528	0.779	ENSMUSG00000030109	Slc6a12	171
13494	ENSMUSG00000054944	-0.0114	0.318526	9.2	0.00243	0.204	0.967	2.48	1.64	0.518	0.704	0.708	ENSMUSG00000054944	5330416C01Rik	472
16463	ENSMUSG00000079652	-0.0114	-0.376208	8.51	0.00353	0.242	0.783	1.24	0.9	0.346	0.396	0.354	ENSMUSG00000079652	Fam71f2	347
9464	ENSMUSG00000037171	-0.0106	-0.265003	7.33	0.00678	0.346	0.921	1.17	1.01	0.173	0.572	0.496	ENSMUSG00000037171	Nodal	702
11162	ENSMUSG00000042345	-0.0101	-0.52459	6.2	0.0128	0.471	0.645	0.757	1.06	0.403	0.352	0.283	ENSMUSG00000042345	Ubash3a	19
872	ENSMUSG00000006179	-0.00987	-0.0964697	6.96	0.00833	0.38	1.01	1.24	1.22	0.23	0.528	0.779	ENSMUSG00000006179	Prss16	35
18695	ENSMUSG00000095134	-0.00942	0.782725	6.73	0.0095	0.398	1.01	2.75	3.02	1.15	0.924	0.992	ENSMUSG00000095134	Gm21857	349
6826	ENSMUSG00000030108	-0.00893	2.7507	10.3	0.00136	0.145	14	7.57	5.08	4.15	3.92	4.68	ENSMUSG00000030108	Slc6a13	104
8433	ENSMUSG00000033774	-0.0089	1.01283	9.18	0.00245	0.205	2.72	2.75	2.28	1.61	1.19	0.85	ENSMUSG00000033774	Npbwr1	2597
10880	ENSMUSG00000041324	-0.00863	1.25348	8.5	0.00356	0.242	3.59	2.2	3.23	1.96	1.32	1.13	ENSMUSG00000041324	Inhba	82
15099	ENSMUSG00000067780	-0.00844	0.444227	7.11	0.00767	0.369	1.98	1.45	1.53	0.921	0.66	0.921	ENSMUSG00000067780	Pi15	5969
16013	ENSMUSG00000074939	-0.00825	1.24976	6.08	0.0136	0.484	2.9	4.61	1.75	1.61	1.14	1.91	ENSMUSG00000074939	Chrm5	3
1975	ENSMUSG00000019874	-0.00798	5.30454	24.5	7.32e-07	0.000611	56.1	64.4	35.7	31	28.2	21	ENSMUSG00000019874	Fabp7	227
7028	ENSMUSG00000030559	-0.0079	0.491907	6.63	0.01	0.411	1.89	1.86	1.38	0.921	0.924	0.779	ENSMUSG00000030559	Rab38	706
10897	ENSMUSG00000041378	-0.00731	4.26747	34	5.48e-09	9.56e-06	28.4	22.9	22.9	13.5	13.3	13.7	ENSMUSG00000041378	Cldn5	608
5672	ENSMUSG00000027861	-0.00723	1.03769	6.87	0.00878	0.391	2.58	2.2	2.7	1.27	1.36	1.49	ENSMUSG00000027861	Casq2	389
15960	ENSMUSG00000074743	-0.00646	2.47342	7.56	0.00598	0.33	8.94	5.44	6.03	3.46	4.27	4.25	ENSMUSG00000074743	Thbd	1747
146	ENSMUSG00000000957	-0.00632	4.16805	25	5.75e-07	0.000502	22.3	21.5	23.4	12	12.7	15.2	ENSMUSG00000000957	Mmp14	586
19271	ENSMUSG00000097789	-0.006	5.05671	18.8	1.49e-05	0.00773	34.9	36.1	52.8	25.9	27.5	21.7	ENSMUSG00000097789	Gm2115	1488
12457	ENSMUSG00000048677	-0.00589	2.20147	6.3	0.0121	0.458	6.17	5.99	4.55	2.94	3.3	4.04	ENSMUSG00000048677	Tpcn2	697
17210	ENSMUSG00000084946	-0.00587	2.83831	8.62	0.00332	0.236	7.92	9.77	8.57	6.57	4.58	4.96	ENSMUSG00000084946	Dlx1as	335
9766	ENSMUSG00000038048	-0.00582	3.88112	12.7	0.000364	0.0691	15.9	21.2	17.4	9.91	9.9	13.8	ENSMUSG00000038048	Cntnap5c	3
13581	ENSMUSG00000055540	-0.00573	5.61171	37.1	1.11e-09	2.37e-06	55.6	59	66	33.6	38.8	39.7	ENSMUSG00000055540	Epha6	314
2164	ENSMUSG00000020251	-0.00521	3.93884	8.4	0.00376	0.246	16.4	17	21.9	9.56	16.1	10.1	ENSMUSG00000020251	Glt8d2	2822
19199	ENSMUSG00000097636	-0.00495	3.32498	8.08	0.00446	0.272	10.6	11.3	13.9	7.95	8.75	6.87	ENSMUSG00000097636	5830416P10Rik	2217
1016	ENSMUSG00000007617	-0.00494	6.26946	53.7	2.31e-13	1.48e-09	93.1	87.1	97.5	61.6	60.4	62.3	ENSMUSG00000007617	Homer1	1900
7072	ENSMUSG00000030657	-0.00477	4.01988	9.35	0.00223	0.199	16.3	23.6	18.2	14	10.8	14.2	ENSMUSG00000030657	Xylt1	776
14653	ENSMUSG00000063531	-0.00472	6.20504	40.4	2.12e-10	5.09e-07	84	92	87.8	61.1	53.9	63.3	ENSMUSG00000063531	Sema3e	3899
13405	ENSMUSG00000054409	-0.00465	3.49602	9.26	0.00234	0.204	12.8	14	13.1	8.18	9.37	9.56	ENSMUSG00000054409	Tmem74	33
3433	ENSMUSG00000022639	-0.00461	3.85932	10.5	0.00118	0.137	16	16.5	18.9	11.5	12.5	11	ENSMUSG00000022639	5330426P16Rik	221
9418	ENSMUSG00000037014	-0.00459	3.63482	8.96	0.00275	0.217	13.4	16	14.6	10.3	8.71	11.1	ENSMUSG00000037014	Sstr4	139
13443	ENSMUSG00000054640	-0.00456	5.10433	16.3	5.33e-05	0.0218	36.1	46.5	39.7	29	25	29.8	ENSMUSG00000054640	Slc8a1	3
9198	ENSMUSG00000036304	-0.00433	3.86726	9.02	0.00267	0.215	16.8	16.2	18.2	10.7	13.5	11.5	ENSMUSG00000036304	Zdhhc23	3
11452	ENSMUSG00000043557	-0.00428	6.49238	45	1.97e-11	6.29e-08	110	102	105	71.8	72.1	78.6	ENSMUSG00000043557	Mdga1	127
3778	ENSMUSG00000023951	-0.00412	6.07349	27.2	1.82e-07	0.000205	77.7	85.8	72.5	53.2	54.2	60.1	ENSMUSG00000023951	Vegfa	348
1652	ENSMUSG00000017724	-0.00408	3.50619	6.97	0.00829	0.38	13.7	13.4	12.4	9.21	10.4	8.36	ENSMUSG00000017724	Etv4	68
4796	ENSMUSG00000026107	-0.00394	4.17676	7.63	0.00575	0.326	21.8	22.8	18.2	18.2	12.7	14.3	ENSMUSG00000026107	Nabp1	2808
14635	ENSMUSG00000063415	-0.00393	4.20436	6.16	0.0131	0.476	23.4	15.6	24.7	13.4	18.1	14.4	ENSMUSG00000063415	Cyp26b1	2853
6669	ENSMUSG00000029701	-0.00392	6.22225	28.2	1.07e-07	0.000137	90.1	80.4	89	62.6	57.8	67.4	ENSMUSG00000029701	Rbm28	50
15878	ENSMUSG00000074345	-0.00392	4.39465	8.18	0.00423	0.265	27.3	23.1	22.3	18.5	13.8	20.5	ENSMUSG00000074345	Tnfaip8l3	1469
5915	ENSMUSG00000028341	-0.00391	6.32096	11.8	0.000588	0.0895	109	88.8	79.8	70.2	52.9	78.1	ENSMUSG00000028341	Nr4a3	206
2388	ENSMUSG00000020651	-0.00391	4.64994	6.27	0.0123	0.459	32.6	27.8	26.6	23.7	14.3	25.2	ENSMUSG00000020651	Slc26a4	517
14054	ENSMUSG00000059003	-0.00391	4.30771	6.12	0.0133	0.48	18.9	23.8	26	18.1	12.1	19.6	ENSMUSG00000059003	Grin2a	897
3262	ENSMUSG00000022332	-0.0039	7.66329	27.7	1.4e-07	0.000167	241	232	233	177	169	164	ENSMUSG00000022332	Khdrbs3	520
6319	ENSMUSG00000029055	-0.00389	7.40525	10.8	0.00103	0.127	197	212	180	161	104	162	ENSMUSG00000029055	Plch2	80
2958	ENSMUSG00000021732	-0.00386	3.55017	6.02	0.0141	0.493	12.3	13.6	14.5	11.1	8.89	9.28	ENSMUSG00000021732	Fgf10	2799
1574	ENSMUSG00000016763	-0.00384	5.14673	10.7	0.0011	0.131	43.2	44.3	35.2	30.3	25.1	33.9	ENSMUSG00000016763	Scube1	819
14073	ENSMUSG00000059173	-0.00377	7.83564	7.18	0.00736	0.361	257	320	215	237	145	197	ENSMUSG00000059173	Pde1a	426
14190	ENSMUSG00000059991	-0.00367	5.06036	12.3	0.000447	0.0753	41.3	34.1	39.3	30.2	27.8	26.6	ENSMUSG00000059991	Nptx2	1084
1286	ENSMUSG00000013089	-0.00357	6.08231	20.6	5.7e-06	0.00353	76.6	71	85.2	55.1	61.1	56.8	ENSMUSG00000013089	Etv5	78
14976	ENSMUSG00000066406	-0.00357	6.74345	10.5	0.00122	0.139	129	128	112	102	67.2	105	ENSMUSG00000066406	Akap13	270
18841	ENSMUSG00000096914	-0.00357	3.79954	6.28	0.0122	0.458	15.4	15.1	17	11.9	12.5	10.8	ENSMUSG00000096914	Galntl6	957
3561	ENSMUSG00000022883	-0.00354	6.01327	18.1	2.06e-05	0.00998	74.5	81.2	66.1	53.4	52.1	59.7	ENSMUSG00000022883	Robo1	1733
15384	ENSMUSG00000070532	-0.00351	4.1982	7.9	0.00494	0.289	21.9	19.9	20.9	15.4	17.5	13.7	ENSMUSG00000070532	1700084C01Rik	213
12737	ENSMUSG00000050248	-0.0035	5.31018	11.7	0.000626	0.091	46.3	47.1	42.4	34.8	29.2	37.8	ENSMUSG00000050248	Evc2	511
7603	ENSMUSG00000031750	-0.00347	5.6931	16.2	5.71e-05	0.0228	63.8	59.5	53.7	42	45.1	45.6	ENSMUSG00000031750	Il34	126
14638	ENSMUSG00000063434	-0.00347	5.49048	12.4	0.000421	0.0734	45.1	53.2	55.7	39	41.1	34.9	ENSMUSG00000063434	Sorcs3	1819
6480	ENSMUSG00000029361	-0.00343	6.74431	7.92	0.00488	0.288	122	139	105	106	66.6	103	ENSMUSG00000029361	Nos1	118
9927	ENSMUSG00000038473	-0.0034	6.70159	26.7	2.43e-07	0.000259	113	124	119	94.1	81.7	92.5	ENSMUSG00000038473	Nos1ap	2639
12252	ENSMUSG00000047635	-0.0034	3.91536	6.06	0.0139	0.487	17.8	16.6	16.8	11.2	13.2	14.2	ENSMUSG00000047635	2810006K23Rik	972
10266	ENSMUSG00000039405	-0.00339	4.42123	8.5	0.00356	0.242	26.4	22.1	24.2	18.7	17	19.4	ENSMUSG00000039405	Prss23	1926
7287	ENSMUSG00000031133	-0.00337	5.00975	8.08	0.00447	0.272	37.5	41.8	30.5	28	24.9	30.1	ENSMUSG00000031133	Arhgef6	1132
11326	ENSMUSG00000042826	-0.00335	5.55317	10.3	0.00135	0.145	51.4	59.1	49.5	47.2	35.6	38.3	ENSMUSG00000042826	Fgf11	2129
9844	ENSMUSG00000038244	-0.00332	9.06358	8.54	0.00348	0.241	616	581	627	479	434	472	ENSMUSG00000038244	Mical2	248
13523	ENSMUSG00000055116	-0.0033	5.08614	9.05	0.00263	0.214	36.5	34.1	44.7	30.5	28.8	28.4	ENSMUSG00000055116	Arntl	503
6233	ENSMUSG00000028909	-0.00325	6.23071	15.5	8.06e-05	0.028	79.2	88.9	87.3	73.5	64.4	56.6	ENSMUSG00000028909	Ptpru	52
7894	ENSMUSG00000032289	-0.00324	6.11369	8.05	0.00455	0.276	83.5	78.6	73	62	45.1	72.9	ENSMUSG00000032289	Thsd4	636
18163	ENSMUSG00000090063	-0.00324	4.21505	7.2	0.00729	0.361	19.2	20.6	23	15.7	16.5	15.7	ENSMUSG00000090063	Dlx6os1	4025
86	ENSMUSG00000000560	-0.00323	5.9555	15.3	9.4e-05	0.0301	72.3	69.9	68.3	57.2	47.1	57	ENSMUSG00000000560	Gabra2	745
11979	ENSMUSG00000046230	-0.00322	5.65694	12.4	0.000421	0.0734	57.9	55.7	57.4	42.8	39.1	49.3	ENSMUSG00000046230	Vps13a	102
10034	ENSMUSG00000038738	-0.00322	8.43709	8.92	0.00282	0.218	348	370	460	303	287	312	ENSMUSG00000038738	Shank1	501
4505	ENSMUSG00000025425	-0.00318	5.46604	13.4	0.000256	0.0565	46.7	52.3	50.8	38.1	38.7	38	ENSMUSG00000025425	St8sia5	486
1544	ENSMUSG00000016346	-0.00317	9.32914	6.45	0.0111	0.437	736	704	742	578	498	601	ENSMUSG00000016346	Kcnq2	3682
19012	ENSMUSG00000097287	-0.00316	4.27154	7.47	0.00626	0.338	22.1	21	22	15.9	16.2	18.1	ENSMUSG00000097287	D130017N08Rik	120
3733	ENSMUSG00000023805	-0.00315	6.47897	22.8	1.81e-06	0.00133	92.4	106	104	76.3	77.2	78.9	ENSMUSG00000023805	Synj2	79
1330	ENSMUSG00000014164	-0.00314	5.24497	7.37	0.00662	0.346	43.5	46.7	38.1	34.5	26.9	37.6	ENSMUSG00000014164	Klhl3	219
7468	ENSMUSG00000031502	-0.00312	6.3688	13.2	0.000274	0.059	104	87.3	87.6	74.1	62.5	79.4	ENSMUSG00000031502	Col4a1	335
10753	ENSMUSG00000040836	-0.00312	6.41282	8.93	0.00281	0.218	79.9	94.1	114	80.9	79.1	62	ENSMUSG00000040836	Gpr161	5044
127	ENSMUSG00000000805	-0.00312	5.82216	6.07	0.0138	0.485	66.1	67.5	57.7	54.7	35.5	57.7	ENSMUSG00000000805	Car4	239
592	ENSMUSG00000003814	-0.00311	8.72691	9.23	0.00239	0.204	461	507	467	363	359	385	ENSMUSG00000003814	Calr	602
9732	ENSMUSG00000037984	-0.00309	7.77939	15.5	8.17e-05	0.028	260	229	254	197	194	183	ENSMUSG00000037984	Neurod6	819
8822	ENSMUSG00000034981	-0.00309	6.4263	7.46	0.00631	0.338	90.3	114	86.9	92	60.3	72.5	ENSMUSG00000034981	Parm1	3877
6650	ENSMUSG00000029657	-0.00308	8.52851	10.1	0.00145	0.15	412	441	395	321	311	334	ENSMUSG00000029657	Hsph1	83
15113	ENSMUSG00000067879	-0.00306	8.02943	11	0.000922	0.12	289	277	316	246	237	201	ENSMUSG00000067879	3110035E14Rik	2247
13217	ENSMUSG00000053137	-0.00306	5.08858	7.5	0.00618	0.335	43.2	37	34.2	29	27.2	32.9	ENSMUSG00000053137	Mapk11	1252
1948	ENSMUSG00000019828	-0.00305	6.00442	18.1	2.13e-05	0.00998	68.3	74	74.2	57	54.7	56.3	ENSMUSG00000019828	Grm1	368
13339	ENSMUSG00000053930	-0.00305	7.41393	14.7	0.000128	0.0377	200	184	191	153	132	162	ENSMUSG00000053930	Shisa6	122
5086	ENSMUSG00000026675	-0.00305	4.27985	7.2	0.0073	0.361	21.1	22.6	21.6	16.6	17.6	16.4	ENSMUSG00000026675	Hsd17b7	27
11163	ENSMUSG00000042348	-0.00305	5.79452	7.18	0.00736	0.361	60.5	55.4	71.2	53.6	53.5	37.9	ENSMUSG00000042348	Arl15	2605
6644	ENSMUSG00000029648	-0.00303	5.28891	7.97	0.00475	0.284	45.4	41.8	44.2	32.7	29.5	40.5	ENSMUSG00000029648	Flt1	100
12922	ENSMUSG00000051323	-0.00298	6.26079	9.59	0.00196	0.186	89.1	90.6	78.3	77	54.4	70.3	ENSMUSG00000051323	Pcdh19	89
10717	ENSMUSG00000040724	-0.00294	4.55327	6.81	0.00905	0.392	23.2	27.7	27.8	21.9	19.4	20.3	ENSMUSG00000040724	Kcna2	1275
8711	ENSMUSG00000034656	-0.00291	7.3373	17.1	3.61e-05	0.0154	173	181	189	135	146	145	ENSMUSG00000034656	Cacna1a	197
8916	ENSMUSG00000035275	-0.00291	5.90935	11.9	0.000575	0.0885	73.1	63.5	64.7	53.4	48.3	56.8	ENSMUSG00000035275	Raver2	1199
7532	ENSMUSG00000031605	-0.00291	8.20309	10.2	0.00142	0.147	341	343	306	267	239	271	ENSMUSG00000031605	Klhl2	1083
2008	ENSMUSG00000019960	-0.0029	5.64813	6.29	0.0122	0.458	61.8	47.2	59	46.2	50.1	35.5	ENSMUSG00000019960	Dusp6	1189
15064	ENSMUSG00000067279	-0.00289	5.55613	10.7	0.00104	0.128	51.7	53.2	52.8	40	45.3	38.5	ENSMUSG00000067279	Ppp1r3c	1678
1129	ENSMUSG00000009406	-0.00288	6.50883	22.4	2.18e-06	0.00149	104	103	98.4	80.2	78	82.2	ENSMUSG00000009406	Elk1	2077
19713	ENSMUSG00000100801	-0.00285	6.12422	15.7	7.25e-05	0.0263	74.3	81.5	77.9	57.8	63.1	63.3	ENSMUSG00000100801	Gm15459	1941
7143	ENSMUSG00000030772	-0.00285	8.66786	6.77	0.00926	0.395	463	403	498	346	389	341	ENSMUSG00000030772	Dkk3	2192
7469	ENSMUSG00000031503	-0.00284	6.76819	12.8	0.000338	0.0676	141	112	111	100	91.2	96.9	ENSMUSG00000031503	Col4a2	147
10830	ENSMUSG00000041141	-0.00282	6.46203	12.6	0.000384	0.0708	101	109	85.6	83.3	72.5	77.4	ENSMUSG00000041141	Pnmal1	283
3311	ENSMUSG00000022416	-0.0028	6.06437	11.6	0.00066	0.0953	69.7	80.9	73.1	61	52.7	63.6	ENSMUSG00000022416	Cacna1i	150
3256	ENSMUSG00000022321	-0.00279	5.42921	8.45	0.00366	0.243	43.6	52.3	48.2	40.3	39.2	34.4	ENSMUSG00000022321	Cdh10	1045
11274	ENSMUSG00000042671	-0.00277	6.92531	16.5	4.94e-05	0.0206	139	126	141	107	103	113	ENSMUSG00000042671	Rgs8	57
2154	ENSMUSG00000020230	-0.00276	6.25926	14	0.000184	0.0472	84.1	92.1	79.6	72.3	63	68	ENSMUSG00000020230	Prmt2	140
284	ENSMUSG00000001774	-0.00275	5.86814	11.8	0.000608	0.0897	60.6	68.6	65.7	49.2	51.4	54.4	ENSMUSG00000001774	Chordc1	1079
15399	ENSMUSG00000070639	-0.00274	5.0611	7.17	0.00743	0.362	34.4	40.7	36.1	29.7	28.1	30.8	ENSMUSG00000070639	Lrrc8b	114
10988	ENSMUSG00000041708	-0.0027	7.67907	8.93	0.00281	0.218	210	242	231	207	175	164	ENSMUSG00000041708	Mpped1	76
5998	ENSMUSG00000028488	-0.0027	8.3796	6.63	0.01	0.411	391	403	317	300	274	314	ENSMUSG00000028488	Sh3gl2	11
2048	ENSMUSG00000020048	-0.00268	8.34808	6.96	0.00833	0.38	327	402	357	285	268	316	ENSMUSG00000020048	Hsp90b1	83
15874	ENSMUSG00000074305	-0.00268	6.41255	6.86	0.00881	0.391	103	96	84.7	81.2	59.1	86.9	ENSMUSG00000074305	Peak1	1352
1465	ENSMUSG00000015599	-0.00267	6.39333	13.7	0.00021	0.0491	89	97.5	93.2	76.5	67	80.6	ENSMUSG00000015599	Ttbk1	2728
7626	ENSMUSG00000031785	-0.00267	6.26404	12.9	0.000329	0.0676	89.3	89.2	77.3	63.6	71.6	69.5	ENSMUSG00000031785	Gpr56	1221
9552	ENSMUSG00000037428	-0.00267	7.15713	10.8	0.00101	0.126	138	179	158	128	127	125	ENSMUSG00000037428	Vgf	20
4842	ENSMUSG00000026193	-0.00265	5.59237	8.49	0.00357	0.242	57.5	50.9	51.8	46.6	39.3	42.8	ENSMUSG00000026193	Fn1	190
1431	ENSMUSG00000015305	-0.00263	6.51464	19.6	9.74e-06	0.00519	99.2	102	103	81.9	82.1	79.9	ENSMUSG00000015305	Sash1	3278
7539	ENSMUSG00000031618	-0.00263	7.46661	11.5	0.00068	0.0974	186	187	215	162	162	149	ENSMUSG00000031618	Nr3c2	97
12049	ENSMUSG00000046607	-0.00261	5.92197	8.38	0.00379	0.246	74.9	62.8	63.2	57.8	48.2	56.2	ENSMUSG00000046607	Hrk	5001
6753	ENSMUSG00000029916	-0.0026	5.08024	7.05	0.00795	0.377	36.1	37.7	38.4	28.1	31.4	30.7	ENSMUSG00000029916	Agk	900
2171	ENSMUSG00000020261	-0.00259	6.09782	12.6	0.000393	0.0715	80.2	73.9	72.9	59.2	59.6	64.5	ENSMUSG00000020261	Slc36a1	43
4280	ENSMUSG00000024966	-0.00258	7.50252	9.65	0.0019	0.182	188	228	186	160	158	168	ENSMUSG00000024966	Stip1	403
14397	ENSMUSG00000061603	-0.00255	7.55706	11.4	0.000718	0.101	199	222	203	171	160	174	ENSMUSG00000061603	Akap6	3205
9138	ENSMUSG00000036095	-0.00255	7.16925	10.3	0.00136	0.145	154	168	154	132	113	141	ENSMUSG00000036095	Dgkb	2720
10097	ENSMUSG00000038916	-0.00254	5.97038	10.4	0.00123	0.139	64.5	75.3	67.9	59.1	54	54.8	ENSMUSG00000038916	Soga3	575
9218	ENSMUSG00000036377	-0.00252	6.70129	8.36	0.00384	0.248	112	132	100	99.5	81.7	98.1	ENSMUSG00000036377	C530008M17Rik	158
2964	ENSMUSG00000021745	-0.00251	6.58055	8.82	0.00298	0.222	104	112	100	94.7	70.9	91.6	ENSMUSG00000021745	Ptprg	133
183	ENSMUSG00000001143	-0.0025	6.09489	9.47	0.00209	0.193	75	74.8	76.1	62.8	53.4	67.6	ENSMUSG00000001143	Lman2l	1513
2342	ENSMUSG00000020571	-0.0025	7.00526	8.93	0.0028	0.218	131	152	142	114	101	131	ENSMUSG00000020571	Pdia6	427
9389	ENSMUSG00000036943	-0.0025	5.76819	7.9	0.00495	0.289	56.1	57.8	66.2	47.9	53.1	45.1	ENSMUSG00000036943	Rab8b	4047
9104	ENSMUSG00000035954	-0.00249	8.02759	9.18	0.00245	0.205	277	301	286	238	223	240	ENSMUSG00000035954	Dock4	1821
8722	ENSMUSG00000034685	-0.00249	5.71842	7.45	0.00634	0.338	56.3	65	52.7	48.5	43.3	49.6	ENSMUSG00000034685	Fam171a2	62
6821	ENSMUSG00000030102	-0.00248	8.37811	6.15	0.0131	0.477	335	352	413	316	287	292	ENSMUSG00000030102	Itpr1	1270
7355	ENSMUSG00000031278	-0.00247	6.28156	11.3	0.00079	0.107	94.1	81.2	81.3	69.9	66.2	73.3	ENSMUSG00000031278	Acsl4	164
5944	ENSMUSG00000028402	-0.00247	6.54766	7.27	0.00703	0.354	105	107	96.9	93	67	92	ENSMUSG00000028402	Mpdz	2499
9029	ENSMUSG00000035681	-0.00246	6.60776	13.7	0.000215	0.0497	113	107	101	92.1	81.1	89.5	ENSMUSG00000035681	Kcnc2	4212
4567	ENSMUSG00000025558	-0.00246	8.36194	6.75	0.00937	0.396	373	363	351	305	267	314	ENSMUSG00000025558	Dock9	1464
2755	ENSMUSG00000021313	-0.00245	8.34479	6.96	0.00834	0.38	354	345	374	285	276	315	ENSMUSG00000021313	Ryr2	1413
3598	ENSMUSG00000022964	-0.00243	6.60082	15.6	7.91e-05	0.028	102	112	107	84.1	88.6	88.8	ENSMUSG00000022964	Tmem50b	93
3760	ENSMUSG00000023915	-0.00243	6.83579	12.8	0.000352	0.0681	131	127	118	102	97	109	ENSMUSG00000023915	Tnfrsf21	1216
2517	ENSMUSG00000020866	-0.00241	6.30028	11.4	0.000731	0.102	82	94.6	83.3	73.8	71.3	67.2	ENSMUSG00000020866	Cacna1g	555
196	ENSMUSG00000001229	-0.00239	6.37093	12.3	0.000463	0.0773	97.2	85.7	89.4	71.7	74	77.9	ENSMUSG00000001229	Dpp9	687
14594	ENSMUSG00000063142	-0.00239	6.04313	6.18	0.0129	0.473	65.4	81.3	70.4	60.1	50.5	67.5	ENSMUSG00000063142	Kcnma1	141
7998	ENSMUSG00000032452	-0.00238	7.3157	8.44	0.00367	0.243	183	172	169	145	126	160	ENSMUSG00000032452	Clstn2	1283
12270	ENSMUSG00000047712	-0.00235	6.22574	12.4	0.000439	0.075	81.2	78.5	86.3	66	69.2	67.2	ENSMUSG00000047712	Ust	2634
16244	ENSMUSG00000078591	-0.00232	6.76597	9.54	0.00201	0.189	127	125	105	107	91.6	95.8	ENSMUSG00000078591	Hs3st4	1527
10620	ENSMUSG00000040455	-0.00232	5.67759	7.76	0.00534	0.31	54	54.1	59.8	45.6	47.2	45.6	ENSMUSG00000040455	Usp45	12
6909	ENSMUSG00000030284	-0.00229	6.44385	14.3	0.000153	0.0431	96.9	95.1	93.6	78.6	78.4	79.1	ENSMUSG00000030284	Creld1	649
795	ENSMUSG00000005580	-0.00229	5.98936	8.66	0.00325	0.236	64.3	71.4	72.6	57.1	54.2	61.1	ENSMUSG00000005580	Adcy9	353
12860	ENSMUSG00000050967	-0.00228	7.35648	9.75	0.00179	0.176	178	170	190	148	157	140	ENSMUSG00000050967	Creg2	4690
1453	ENSMUSG00000015476	-0.00227	7.64307	9.97	0.00159	0.16	216	219	221	180	182	182	ENSMUSG00000015476	Prrt1	314
2624	ENSMUSG00000021062	-0.00227	8.02134	6.14	0.0133	0.479	299	286	267	242	208	256	ENSMUSG00000021062	Rab15	749
1154	ENSMUSG00000009681	-0.00226	7.08849	8.35	0.00385	0.248	135	145	166	131	121	117	ENSMUSG00000009681	Bcr	2594
3072	ENSMUSG00000021959	-0.00225	5.84861	8.45	0.00364	0.243	63.4	59.7	65.5	50.1	53.4	52.9	ENSMUSG00000021959	Lats2	166
6808	ENSMUSG00000030084	-0.00224	7.64807	8.56	0.00344	0.239	215	223	220	190	168	188	ENSMUSG00000030084	Plxna1	17
11765	ENSMUSG00000045103	-0.00224	5.88369	8.25	0.00407	0.258	62.7	67	63.6	57	52.3	51	ENSMUSG00000045103	Dmd	367
589	ENSMUSG00000003810	-0.00223	6.95215	11	0.000902	0.119	130	142	134	119	107	111	ENSMUSG00000003810	Mast2	201
2584	ENSMUSG00000020964	-0.00222	7.65618	9.27	0.00233	0.204	213	220	227	182	183	184	ENSMUSG00000020964	Sel1l	397
8571	ENSMUSG00000034220	-0.00222	7.28104	7.55	0.00599	0.33	181	163	166	137	127	159	ENSMUSG00000034220	Gpc1	348
8048	ENSMUSG00000032532	-0.00222	7.78968	6.95	0.00839	0.381	246	251	228	224	190	188	ENSMUSG00000032532	Cck	243
8122	ENSMUSG00000032705	-0.00221	6.81373	11.1	0.000878	0.119	128	119	120	102	95.9	108	ENSMUSG00000032705	Exd2	1138
10850	ENSMUSG00000041220	-0.00221	6.33967	10.3	0.00137	0.145	82.5	91.4	91.1	69	76.9	74.3	ENSMUSG00000041220	Elovl6	5005
11069	ENSMUSG00000041992	-0.00221	6.63225	8.35	0.00386	0.248	101	118	106	101	87.8	81.2	ENSMUSG00000041992	Rapgef5	897
12815	ENSMUSG00000050711	-0.00221	7.98856	6.73	0.00946	0.398	260	291	281	248	217	227	ENSMUSG00000050711	Scg2	482
15194	ENSMUSG00000068663	-0.00219	6.74559	14.1	0.000173	0.0466	116	118	117	95.9	94.9	102	ENSMUSG00000068663	Clec16a	251
7113	ENSMUSG00000030729	-0.00219	8.08967	6.41	0.0113	0.444	315	283	293	257	231	255	ENSMUSG00000030729	Pgm2l1	1711
6799	ENSMUSG00000030067	-0.00217	5.96851	6.36	0.0117	0.452	62.9	73.5	68.2	63.9	54.9	51.7	ENSMUSG00000030067	Foxp1	110
14637	ENSMUSG00000063430	-0.00216	6.4101	9.76	0.00179	0.176	99.3	91.8	86.3	73.8	76	82.4	ENSMUSG00000063430	Wscd2	1926
8482	ENSMUSG00000033960	-0.00215	6.22798	9.41	0.00216	0.196	78.2	79.2	87.1	64.4	71	69.1	ENSMUSG00000033960	9430020K01Rik	2608
10182	ENSMUSG00000039156	-0.00215	7.09994	8.86	0.00292	0.221	151	143	153	124	114	136	ENSMUSG00000039156	Stim2	316
13868	ENSMUSG00000057531	-0.00215	5.82893	7.54	0.00603	0.33	63	59.9	62.3	50.2	50.5	54.5	ENSMUSG00000057531	Dtnbp1	122
11441	ENSMUSG00000043498	-0.00212	5.48014	6.05	0.0139	0.487	47	47.7	50.5	41.9	39	41	ENSMUSG00000043498	9330132A10Rik	2683
16270	ENSMUSG00000078716	-0.00208	6.98059	10.3	0.00133	0.145	136	134	142	119	110	117	ENSMUSG00000078716	Tmem8b	466
1012	ENSMUSG00000007594	-0.00208	7.00444	8.49	0.00357	0.242	149	140	128	112	115	125	ENSMUSG00000007594	Hapln4	2341
8508	ENSMUSG00000034040	-0.00208	7.64697	7.16	0.00745	0.362	225	207	221	191	170	189	ENSMUSG00000034040	Wbscr17	25
3427	ENSMUSG00000022623	-0.00208	7.7951	6.33	0.0119	0.456	228	236	259	202	188	218	ENSMUSG00000022623	Shank3	312
14620	ENSMUSG00000063317	-0.00207	6.58396	9.79	0.00176	0.175	104	96.1	111	83.6	87.7	91.7	ENSMUSG00000063317	Usp31	6163
839	ENSMUSG00000005899	-0.00207	6.27958	8.85	0.00294	0.221	88	83.1	81.5	76.2	67.2	69.5	ENSMUSG00000005899	Smpd4	102
8586	ENSMUSG00000034265	-0.00207	5.53069	6.16	0.0131	0.476	48.7	50.6	51	43.5	41.6	41.3	ENSMUSG00000034265	Zdhhc14	798
6403	ENSMUSG00000029189	-0.00206	5.895	6.76	0.00932	0.395	62.6	69.2	61.7	57	51.9	54.1	ENSMUSG00000029189	Sel1l3	951
2917	ENSMUSG00000021670	-0.00205	6.81131	6.71	0.00959	0.399	120	137	109	110	104	94.4	ENSMUSG00000021670	Hmgcr	391
8172	ENSMUSG00000032850	-0.00203	6.61423	11.9	0.000567	0.0885	104	109	105	91.3	88.8	88.7	ENSMUSG00000032850	Rnft2	112
11472	ENSMUSG00000043671	-0.00203	6.0004	7.36	0.00667	0.346	66.3	69.9	71.6	58.1	54.9	62.8	ENSMUSG00000043671	Dpy19l3	1438
7570	ENSMUSG00000031673	-0.00202	6.31235	9.66	0.00188	0.182	88.3	87.5	82.3	71.4	75.1	71.5	ENSMUSG00000031673	Cdh11	1319
2108	ENSMUSG00000020142	-0.00202	6.24539	8.18	0.00424	0.265	84.7	84.9	76.7	74.1	66.6	67.5	ENSMUSG00000020142	Slc1a4	2061
10846	ENSMUSG00000041205	-0.00198	6.16915	6.59	0.0102	0.412	76.6	74.3	82.3	61.4	73	63.2	ENSMUSG00000041205	Map6d1	2652
6200	ENSMUSG00000028854	-0.00196	6.27777	7.07	0.00785	0.374	84.8	88.8	77.7	70.5	66	77.2	ENSMUSG00000028854	Slc9a1	334
2382	ENSMUSG00000020644	-0.00196	6.12068	7.03	0.00802	0.377	71.9	81.7	72	64.2	65.9	61.3	ENSMUSG00000020644	Id2	776
13127	ENSMUSG00000052572	-0.00196	7.69582	6.4	0.0114	0.446	209	244	220	194	186	191	ENSMUSG00000052572	Dlg2	110
10110	ENSMUSG00000038970	-0.00195	6.88834	9.97	0.00159	0.16	127	129	128	108	111	107	ENSMUSG00000038970	Lmtk2	3460
631	ENSMUSG00000004113	-0.00195	7.14132	7.35	0.0067	0.346	150	161	147	140	121	127	ENSMUSG00000004113	Cacna1b	144
11249	ENSMUSG00000042599	-0.00195	6.21023	6.04	0.014	0.489	80	73.8	85.7	67.8	61.5	74.8	ENSMUSG00000042599	Kdm7a	1196
8216	ENSMUSG00000033009	-0.00192	7.03131	8.84	0.00295	0.221	145	144	135	121	117	123	ENSMUSG00000033009	Ogfod1	65
8921	ENSMUSG00000035284	-0.00191	6.67814	6.79	0.00917	0.392	103	109	119	92.1	85.8	105	ENSMUSG00000035284	Vps13c	245
3634	ENSMUSG00000023032	-0.0019	6.91232	8.64	0.00328	0.236	125	131	134	107	114	111	ENSMUSG00000023032	Slc4a8	182
10762	ENSMUSG00000040855	-0.0019	7.67606	6.5	0.0108	0.426	222	220	220	198	183	183	ENSMUSG00000040855	Reps2	630
1751	ENSMUSG00000018547	-0.00189	7.36314	7.46	0.00631	0.338	177	183	173	156	145	154	ENSMUSG00000018547	Pip4k2b	86
1449	ENSMUSG00000015461	-0.00188	6.54959	8.59	0.00338	0.236	101	106	96.2	86.4	81.3	91.3	ENSMUSG00000015461	Atf6b	274
11168	ENSMUSG00000042359	-0.00187	6.51059	8.65	0.00327	0.236	92.8	98.9	103	87.1	80.8	84.1	ENSMUSG00000042359	Osbpl6	240
7531	ENSMUSG00000031604	-0.00187	6.56613	7.95	0.0048	0.285	105	102	98.9	79.2	90.8	92	ENSMUSG00000031604	Msmo1	30
11159	ENSMUSG00000042331	-0.00187	7.05267	7.37	0.00664	0.346	136	155	138	122	120	124	ENSMUSG00000042331	Specc1	3631
7510	ENSMUSG00000031565	-0.00186	7.3934	7.29	0.00692	0.35	185	181	176	155	150	160	ENSMUSG00000031565	Fgfr1	120
13852	ENSMUSG00000057378	-0.00185	7.12003	7.09	0.00776	0.371	147	142	160	127	134	124	ENSMUSG00000057378	Ryr3	153
8994	ENSMUSG00000035547	-0.00183	6.40639	6.63	0.01	0.411	91.9	94.9	86.5	80.3	70.7	84.1	ENSMUSG00000035547	Capn5	30
12917	ENSMUSG00000051285	-0.00182	6.58957	6.7	0.00964	0.4	99.4	96.2	115	83.6	91.7	91.5	ENSMUSG00000051285	Pcmtd1	3145
9551	ENSMUSG00000037426	-0.00181	6.02007	6.18	0.0129	0.473	67.6	68.1	73.3	63.2	57.7	58.9	ENSMUSG00000037426	Depdc5	360
14220	ENSMUSG00000060212	-0.0018	6.64243	8.63	0.00331	0.236	105	108	109	95.5	86.7	94.9	ENSMUSG00000060212	Pcnxl2	70
1353	ENSMUSG00000014498	-0.0018	6.37024	6.8	0.00913	0.392	87.8	87.8	90.6	75.6	70.7	83.2	ENSMUSG00000014498	Ankrd52	105
9365	ENSMUSG00000036882	-0.00179	6.88478	6.79	0.00917	0.392	129	133	119	114	102	112	ENSMUSG00000036882	Arhgap33	362
9048	ENSMUSG00000035764	-0.00179	6.16088	6.33	0.0119	0.456	80.1	75	75.2	66.4	70.1	61.7	ENSMUSG00000035764	Fbxo45	2971
3952	ENSMUSG00000024261	-0.00178	6.93002	7.34	0.00673	0.346	134	135	124	116	115	107	ENSMUSG00000024261	Syt4	2375
170	ENSMUSG00000001089	-0.00176	7.06017	6.43	0.0112	0.44	149	133	148	121	120	131	ENSMUSG00000001089	Luzp1	277
10872	ENSMUSG00000041298	-0.00173	6.08148	6.29	0.0121	0.458	70.1	73.4	74	61.6	63.2	63.4	ENSMUSG00000041298	Katnal1	2443
11197	ENSMUSG00000042439	-0.00173	6.19479	6.16	0.0131	0.476	74.7	83.5	77.3	66.2	70.3	66.9	ENSMUSG00000042439	Zfp532	136
9713	ENSMUSG00000037933	-0.00171	6.64831	8	0.00468	0.281	106	104	113	91	95.1	93.1	ENSMUSG00000037933	Bicd2	2049
12278	ENSMUSG00000047747	-0.00168	6.59609	7.84	0.00512	0.299	102	100	108	88.8	89.3	91.7	ENSMUSG00000047747	Rnf150	7717
13622	ENSMUSG00000055817	-0.00164	6.29017	6.22	0.0127	0.469	83.4	86.7	80.4	74.5	70.2	73.9	ENSMUSG00000055817	Mta3	147
11346	ENSMUSG00000042978	-0.00161	6.6629	6.45	0.0111	0.436	109	103	111	93.4	89.2	101	ENSMUSG00000042978	Sbk1	2350
5632	ENSMUSG00000027782	-0.00156	6.46605	6.18	0.0129	0.473	95.8	95.2	90.9	85.4	79	83.5	ENSMUSG00000027782	Kpna4	3
7991	ENSMUSG00000032435	-0.00146	6.75654	6.32	0.012	0.456	116	116	112	101	105	98.1	ENSMUSG00000032435	Dync1li1	937
4255	ENSMUSG00000024924	0.00176	6.67783	8.82	0.00298	0.222	93.4	94.6	96.4	105	112	112	ENSMUSG00000024924	Vldlr	71
2684	ENSMUSG00000021190	0.00178	6.76861	6.61	0.0102	0.412	98.4	103	101	106	125	120	ENSMUSG00000021190	Lgmn	155
8681	ENSMUSG00000034570	0.00185	6.65912	9.21	0.00241	0.204	92.8	88.2	98.4	111	108	107	ENSMUSG00000034570	Inpp5j	831
9483	ENSMUSG00000037235	0.00186	6.41973	6.52	0.0107	0.423	82.9	73.2	80.2	86.4	88.1	102	ENSMUSG00000037235	Mxd4	413
9190	ENSMUSG00000036281	0.00188	5.99687	6.89	0.00865	0.388	59.3	57.4	59.6	70.8	70.4	64.9	ENSMUSG00000036281	Snapc4	294
8763	ENSMUSG00000034807	0.0019	6.10327	7.39	0.00657	0.346	65.4	63	61.1	74.9	71.2	76.2	ENSMUSG00000034807	Colgalt1	1149
796	ENSMUSG00000005583	0.00195	6.792	6.98	0.00825	0.38	101	96.8	108	114	133	112	ENSMUSG00000005583	Mef2c	1841
1443	ENSMUSG00000015377	0.00196	6.37457	8.1	0.00442	0.272	80	74	74.5	88.6	96	84	ENSMUSG00000015377	Dennd6b	2770
13232	ENSMUSG00000053199	0.00197	6.34078	7.96	0.00478	0.285	70.9	71.5	80.6	91.6	87.9	83.2	ENSMUSG00000053199	Arhgap20	82
3356	ENSMUSG00000022489	0.00197	6.99611	7.34	0.00674	0.346	128	108	115	145	131	139	ENSMUSG00000022489	Pde1b	1239
2821	ENSMUSG00000021477	0.00204	6.55195	7.62	0.00579	0.327	83.5	86.7	87.1	88.9	103	114	ENSMUSG00000021477	Ctsl	884
5099	ENSMUSG00000026701	0.00208	7.89066	7	0.00813	0.378	214	207	229	255	266	253	ENSMUSG00000026701	Prdx6	798
6079	ENSMUSG00000028645	0.00212	6.34304	9.76	0.00178	0.176	77.4	70.7	73.5	82.5	90	92.2	ENSMUSG00000028645	Slc2a1	201
6612	ENSMUSG00000029598	0.00213	6.4052	9.59	0.00196	0.186	81.4	71.2	78.8	87.8	98.1	90.5	ENSMUSG00000029598	Plbd2	203
8847	ENSMUSG00000035064	0.00213	5.63632	6.55	0.0105	0.418	47.8	44.2	43.7	55.7	53	53.3	ENSMUSG00000035064	Eef2k	297
607	ENSMUSG00000003949	0.00214	6.90805	8.59	0.00337	0.236	110	102	117	126	142	123	ENSMUSG00000003949	Hlf	199
11545	ENSMUSG00000044071	0.00217	5.80031	6.52	0.0107	0.423	54.9	48.6	48.3	64.8	56.4	60.7	ENSMUSG00000044071	Fam19a2	2289
3305	ENSMUSG00000022404	0.00222	5.36618	6.11	0.0134	0.48	37.4	35.9	38.7	43.1	48	43.6	ENSMUSG00000022404	Slc25a17	708
9989	ENSMUSG00000038608	0.00226	6.96425	6.99	0.00819	0.38	111	96.5	132	139	132	139	ENSMUSG00000038608	Dock10	2627
7126	ENSMUSG00000030747	0.00229	6.49923	10.7	0.00105	0.128	80.6	75.6	89.1	93.9	105	97.6	ENSMUSG00000030747	Dgat2	883
14213	ENSMUSG00000060166	0.00229	5.77984	7.9	0.00493	0.289	50.3	46.4	52	63.6	58.9	57.6	ENSMUSG00000060166	Zdhhc8	2452
678	ENSMUSG00000004626	0.00233	5.60552	6.86	0.00883	0.391	44.6	41.4	45.6	49.8	58.3	51.6	ENSMUSG00000004626	Stxbp2	150
2088	ENSMUSG00000020108	0.00235	5.8932	7.5	0.00618	0.335	59.8	53.6	47.2	64.9	65.4	65.1	ENSMUSG00000020108	Ddit4	861
8912	ENSMUSG00000035268	0.00237	5.67285	7.17	0.00742	0.362	46.2	46.2	45.4	56.7	61	49.8	ENSMUSG00000035268	Pkig	616
12051	ENSMUSG00000046613	0.00251	5.33842	7.19	0.00731	0.361	38.4	37.3	32.8	43.8	46.8	43	ENSMUSG00000046613	Vwa5b2	841
11576	ENSMUSG00000044216	0.00256	5.91632	9.65	0.00189	0.182	54.4	51.8	55.4	73.8	64.9	61.4	ENSMUSG00000044216	Kcnj4	722
10188	ENSMUSG00000039166	0.00256	5.02073	7.04	0.00798	0.377	28.8	28.5	29.5	36.1	37	34.2	ENSMUSG00000039166	Akap7	92
12219	ENSMUSG00000047446	0.00259	4.91407	6.21	0.0127	0.47	27.5	26.8	26.1	29.8	34.3	35.7	ENSMUSG00000047446	Arl4a	322
10926	ENSMUSG00000041488	0.0026	5.41792	6.82	0.00902	0.392	41	32.1	40.8	48.1	48.9	44.7	ENSMUSG00000041488	Stx3	1687
13128	ENSMUSG00000052581	0.00264	5.41133	7.27	0.007	0.353	42.1	32.6	38.4	48.9	47.2	45.2	ENSMUSG00000052581	Lrrtm4	1766
12249	ENSMUSG00000047617	0.00264	4.98766	6.94	0.00842	0.381	28.3	28.5	27.7	32.3	36.6	36.4	ENSMUSG00000047617	BC029214	99
9286	ENSMUSG00000036606	0.00264	6.2925	6.85	0.00886	0.392	69.4	72.2	67.6	74.8	77.4	109	ENSMUSG00000036606	Plxnb2	510
3357	ENSMUSG00000022490	0.00272	6.48262	12	0.000525	0.0832	81.3	69.3	87	101	107	90.7	ENSMUSG00000022490	Ppp1r1a	665
6508	ENSMUSG00000029406	0.00274	8.05289	8.45	0.00366	0.243	247	222	237	317	256	314	ENSMUSG00000029406	Pitpnm2	98
7832	ENSMUSG00000032172	0.00275	5.21783	7.1	0.0077	0.369	33.2	36.3	29.3	39.2	45.4	39.2	ENSMUSG00000032172	Olfm2	121
3541	ENSMUSG00000022842	0.00277	5.54859	9.57	0.00198	0.187	44.8	41.4	37.7	50	51.7	54.6	ENSMUSG00000022842	Ece2	1863
10740	ENSMUSG00000040794	0.00277	5.25225	8.01	0.00466	0.281	32.7	37.4	31	44.1	43.4	39.5	ENSMUSG00000040794	C1qtnf4	160
5111	ENSMUSG00000026728	0.0028	5.68448	7.6	0.00582	0.329	49.9	42.7	43.4	49.4	66.6	55.6	ENSMUSG00000026728	Vim	6
7762	ENSMUSG00000032010	0.00282	5.92288	12.8	0.000345	0.0681	52.1	50.4	57.8	69	65.4	68.7	ENSMUSG00000032010	Usp2	160
2712	ENSMUSG00000021242	0.00282	6.10761	8.49	0.00358	0.242	56.1	61.2	65.2	64.2	76.2	90.5	ENSMUSG00000021242	Npc2	2566
6116	ENSMUSG00000028701	0.00283	4.32515	6.4	0.0114	0.445	16.6	17.3	18.9	22.8	21.6	22.5	ENSMUSG00000028701	Lurap1	315
7358	ENSMUSG00000031285	0.00284	4.78724	7.22	0.00721	0.361	25.6	25.3	22	30.9	30.6	30.7	ENSMUSG00000031285	Dcx	2141
400	ENSMUSG00000002489	0.00287	6.86265	14.9	0.000113	0.0343	98.1	95.1	114	138	124	128	ENSMUSG00000002489	Tiam1	143
9883	ENSMUSG00000038349	0.0029	5.28151	8.97	0.00275	0.217	34.1	30.3	37.9	43.4	43.9	43	ENSMUSG00000038349	Plcl1	107
11895	ENSMUSG00000045795	0.00291	4.46361	7.01	0.0081	0.378	20.8	17.9	19.2	24.8	24.4	24.7	ENSMUSG00000045795	Whamm	657
1657	ENSMUSG00000017754	0.00294	5.89879	7	0.00814	0.378	55.9	49.6	51.3	53.8	64.4	82.5	ENSMUSG00000017754	Pltp	11
3681	ENSMUSG00000023192	0.00295	5.86992	12.4	0.00042	0.0734	54.8	46.5	52.2	62	64.4	70.4	ENSMUSG00000023192	Grm2	481
5748	ENSMUSG00000028015	0.00299	5.16123	8.45	0.00365	0.243	28.3	31.2	34.3	36.6	42.1	41.5	ENSMUSG00000028015	Ctso	75
7400	ENSMUSG00000031367	0.00299	5.18347	6.95	0.0084	0.381	33.9	30.4	30.9	36.3	36.9	49.2	ENSMUSG00000031367	Ap1s2	1224
2537	ENSMUSG00000020893	0.00301	6.53827	13.9	0.000193	0.0474	89.8	82.8	71.3	102	115	95.9	ENSMUSG00000020893	Per1	601
3018	ENSMUSG00000021846	0.00301	4.35976	6.31	0.012	0.456	16.9	16.7	20	20.8	25.3	22.7	ENSMUSG00000021846	Peli2	4301
2047	ENSMUSG00000020044	0.00302	6.71751	10.8	0.001	0.126	99.1	87.6	89.1	107	105	144	ENSMUSG00000020044	Timp3	201
2128	ENSMUSG00000020176	0.00307	5.211	6.83	0.00896	0.392	31.8	37.9	27.2	39.3	47.3	38	ENSMUSG00000020176	Grb10	26
14071	ENSMUSG00000059149	0.00308	5.95949	8.92	0.00282	0.218	54.2	48.3	60.1	70.1	81.8	58	ENSMUSG00000059149	Mfsd4	17
8133	ENSMUSG00000032735	0.0032	5.40911	11.8	0.000602	0.0895	40.2	33.5	36.6	49.4	49.4	45.2	ENSMUSG00000032735	Ablim3	1900
10796	ENSMUSG00000040998	0.00322	5.15399	7.3	0.00688	0.349	34.4	25.5	32.2	44.9	34.6	41.4	ENSMUSG00000040998	Npnt	313
12317	ENSMUSG00000047945	0.00328	6.56429	13.6	0.000226	0.0517	84.8	89.6	70.9	124	95.3	103	ENSMUSG00000047945	Marcksl1	753
6258	ENSMUSG00000028957	0.00331	5.85238	16.1	6.11e-05	0.0238	54.2	46.7	48.4	62.9	69.7	64	ENSMUSG00000028957	Per3	350
2695	ENSMUSG00000021215	0.00331	5.13031	6.58	0.0103	0.415	29.3	24	37	36.8	44.7	37.4	ENSMUSG00000021215	Net1	1505
14972	ENSMUSG00000066357	0.00334	7.62821	6.11	0.0134	0.48	176	214	121	243	196	236	ENSMUSG00000066357	Wdr6	639
11329	ENSMUSG00000042834	0.00337	6.13601	13	0.000311	0.0648	61.7	53.1	66.4	69	90.7	80.2	ENSMUSG00000042834	Nrep	1695
423	ENSMUSG00000002688	0.00339	4.00228	7.03	0.00803	0.377	14.2	13.7	13.2	17.2	18.7	18.6	ENSMUSG00000002688	Prkd1	771
2606	ENSMUSG00000021025	0.00348	4.51897	7.63	0.00573	0.326	23.4	16.1	18.9	25.7	26.8	25.8	ENSMUSG00000021025	Nfkbia	511
11779	ENSMUSG00000045193	0.00349	6.0763	17.6	2.68e-05	0.0117	55.7	59.5	57.9	85.5	78.6	66.9	ENSMUSG00000045193	Cirbp	62
5354	ENSMUSG00000027239	0.0035	4.03444	7.2	0.00728	0.361	13.4	13.9	14.4	16.6	20.3	18.9	ENSMUSG00000027239	Mdk	124
1117	ENSMUSG00000009216	0.00355	7.32308	20.5	5.92e-06	0.00355	139	120	150	187	181	182	ENSMUSG00000009216	Fam163b	2100
17197	ENSMUSG00000084890	0.0036	4.63032	9.37	0.00221	0.198	23.5	18.5	20.8	29.3	30.4	25.2	ENSMUSG00000084890	A830036E02Rik	2036
10437	ENSMUSG00000039911	0.0036	4.70435	7.34	0.00675	0.346	18.3	22.7	25.4	24.8	32.5	32.2	ENSMUSG00000039911	Spsb1	188
9903	ENSMUSG00000038393	0.00362	4.67055	11.5	0.000713	0.101	22.8	22.3	19.6	27.5	30.2	29.7	ENSMUSG00000038393	Txnip	87
8968	ENSMUSG00000035441	0.00367	4.46694	7.36	0.00667	0.346	17.4	16.9	21.7	20.8	26.1	29.3	ENSMUSG00000035441	Myo1d	1062
15133	ENSMUSG00000068114	0.00367	3.68244	6.02	0.0141	0.493	10.3	9.98	12.1	13.3	15.8	14.8	ENSMUSG00000068114	Ccdc134	1209
4090	ENSMUSG00000024558	0.00376	5.61232	12.1	0.000513	0.082	39.3	36.5	47.8	49.1	56	64.2	ENSMUSG00000024558	Mapk4	107
7612	ENSMUSG00000031765	0.00384	7.68535	20.2	7.08e-06	0.00412	149	186	185	233	235	246	ENSMUSG00000031765	Mt1	132
7710	ENSMUSG00000031925	0.00384	4.54232	10.5	0.00119	0.137	22.3	17.5	18.6	26.4	24.9	29.5	ENSMUSG00000031925	Maml2	2929
1267	ENSMUSG00000012126	0.00387	4.30149	8.37	0.00382	0.247	17.1	15.8	16.5	19.6	20.9	28	ENSMUSG00000012126	Ubxn11	190
4734	ENSMUSG00000025981	0.00392	4.07721	8.13	0.00436	0.269	15.7	12.9	13.5	18.4	22.4	17.4	ENSMUSG00000025981	Coq10b	2119
15602	ENSMUSG00000072568	0.00394	4.42888	6.84	0.00893	0.392	18.1	12.8	22.8	25.9	23.7	25.2	ENSMUSG00000072568	Fam84b	235
4262	ENSMUSG00000024940	0.00401	4.80162	6.91	0.00858	0.386	23.2	24	22.5	29.1	24.7	43.8	ENSMUSG00000024940	Ltbp3	440
7017	ENSMUSG00000030541	0.00409	5.69108	21.2	4.24e-06	0.00271	44.6	42	41.9	54.3	59.3	67.3	ENSMUSG00000030541	Idh2	749
18201	ENSMUSG00000090223	0.0041	3.47826	6.2	0.0128	0.471	9.63	7.78	10	12.2	14.7	11.6	ENSMUSG00000090223	Pcp4	276
6231	ENSMUSG00000028906	0.00411	4.50401	12.1	0.000494	0.0803	19.3	16.4	20.5	24	27.3	28.1	ENSMUSG00000028906	Epb4.1	19
1497	ENSMUSG00000015839	0.00412	4.16447	10.2	0.00139	0.146	14.4	15.1	15	17.7	21.5	23.4	ENSMUSG00000015839	Nfe2l2	1321
10781	ENSMUSG00000040938	0.00418	4.2908	12.2	0.000482	0.0797	16.5	16.1	15.8	22.7	25.3	20.3	ENSMUSG00000040938	Slc16a11	277
2985	ENSMUSG00000021775	0.00429	6.32363	28.7	8.54e-08	0.000117	65.4	63.3	69	86.1	108	88.3	ENSMUSG00000021775	Nr1d2	958
1587	ENSMUSG00000017009	0.00431	6.1395	34	5.41e-09	9.56e-06	54.2	57.6	62	80.7	87.9	79.9	ENSMUSG00000017009	Sdc4	338
14408	ENSMUSG00000061718	0.00435	5.69285	7.45	0.00633	0.338	40.8	39.7	46.7	43.9	52	87.1	ENSMUSG00000061718	Ppp1r1b	92
7611	ENSMUSG00000031762	0.00437	7.14511	26.3	2.87e-07	0.000289	97.9	121	129	158	169	173	ENSMUSG00000031762	Mt2	140
2745	ENSMUSG00000021286	0.0044	3.71498	9.31	0.00228	0.202	11	11.2	9.84	16.8	14.9	14.5	ENSMUSG00000021286	Zfyve21	535
1038	ENSMUSG00000007872	0.00449	5.06898	17.7	2.65e-05	0.0117	29.3	26.6	25.9	34.7	42.1	42.1	ENSMUSG00000007872	Id3	173
8095	ENSMUSG00000032609	0.00455	4.65891	12.6	0.000395	0.0715	20.7	23.2	17.6	26.3	28	35.5	ENSMUSG00000032609	Klhdc8b	1696
7434	ENSMUSG00000031431	0.00457	6.3663	47.2	6.37e-12	2.45e-08	64.4	67.9	68.6	92.3	102	98.8	ENSMUSG00000031431	Tsc22d3	309
7281	ENSMUSG00000031111	0.0047	3.5173	7.54	0.00603	0.33	10.9	9.71	6.88	13.4	13.8	13.5	ENSMUSG00000031111	Igsf1	205
4204	ENSMUSG00000024810	0.00471	5.1829	17.8	2.44e-05	0.0111	26.5	27.6	33.6	42.7	48.6	38.2	ENSMUSG00000024810	Il33	120
2358	ENSMUSG00000020604	0.00474	4.90684	12.5	0.000403	0.0724	21.2	23.4	27.7	28.2	37.1	41.9	ENSMUSG00000020604	Arsg	837
7504	ENSMUSG00000031557	0.00476	5.76011	15.9	6.75e-05	0.0249	39.8	35.3	55.3	59.6	64	70.6	ENSMUSG00000031557	Plekha2	23
1378	ENSMUSG00000014786	0.00476	4.58504	15.2	9.65e-05	0.0304	18.5	20.5	18.7	27.2	33.5	24.7	ENSMUSG00000014786	Slc9a5	1406
3757	ENSMUSG00000023911	0.00477	3.04959	6.55	0.0105	0.418	5.9	6.13	7.67	10	10.6	8.64	ENSMUSG00000023911	Flywch2	108
15043	ENSMUSG00000067071	0.00485	3.46931	9.47	0.00209	0.193	8.11	9.15	9.16	14.1	12.1	13.3	ENSMUSG00000067071	Hes6	135
12137	ENSMUSG00000047021	0.00495	4.14689	8.99	0.00272	0.217	13	14	15.1	15.1	21.1	27.5	ENSMUSG00000047021	Ccdc108	2182
8597	ENSMUSG00000034295	0.00499	3.93383	6.89	0.00866	0.388	12.6	12	11.4	14.6	26	13.9	ENSMUSG00000034295	Fhod3	507
4549	ENSMUSG00000025511	0.00501	3.46453	6.6	0.0102	0.412	10.7	9.36	6.03	11.7	12.4	15.6	ENSMUSG00000025511	Tspan4	76
18760	ENSMUSG00000096014	0.00513	3.9214	6.14	0.0132	0.479	11.3	11.4	12.9	15.3	26.8	12	ENSMUSG00000096014	Sox1	2590
158	ENSMUSG00000001025	0.00515	3.52158	9.3	0.00229	0.202	9.49	8.19	9.16	14	16.1	11	ENSMUSG00000001025	S100a6	92
6938	ENSMUSG00000030340	0.0052	3.12509	7.56	0.00596	0.33	7.83	5.09	7.3	9.85	10.2	11.4	ENSMUSG00000030340	Scnn1a	524
2012	ENSMUSG00000019970	0.00522	6.45646	13.2	0.000278	0.0593	82.1	72	52.8	86.8	91.7	141	ENSMUSG00000019970	Sgk1	343
6892	ENSMUSG00000030256	0.00535	4.95146	25.2	5.21e-07	0.000476	22.8	23.3	26.1	35.9	41.5	35.2	ENSMUSG00000030256	Bhlhe41	313
13483	ENSMUSG00000054889	0.0054	5.8308	22.4	2.17e-06	0.00149	42.6	34.7	55.3	71.1	67.8	69.3	ENSMUSG00000054889	Dsp	33
2809	ENSMUSG00000021453	0.0054	4.09955	14.9	0.000114	0.0343	14.8	14.6	10.5	21.3	20	21.2	ENSMUSG00000021453	Gadd45g	356
8811	ENSMUSG00000034936	0.00545	3.52505	8.44	0.00368	0.243	9.17	7.16	10.1	13.1	17.6	10.8	ENSMUSG00000034936	Arl4d	577
14949	ENSMUSG00000066150	0.00555	4.78142	6.8	0.00914	0.392	22.2	20.8	20.7	24	23.3	54.1	ENSMUSG00000066150	Slc31a1	3730
7311	ENSMUSG00000031167	0.00559	5.94292	42.2	8.05e-11	2.21e-07	49.3	45.2	47.6	81.9	79	65.3	ENSMUSG00000031167	Rbm3	599
10812	ENSMUSG00000041075	0.00576	3.20429	9.21	0.0024	0.204	7.05	7.09	6.83	9.79	9.77	14.5	ENSMUSG00000041075	Fzd7	2277
1467	ENSMUSG00000015647	0.00585	3.6412	7.79	0.00526	0.306	10.9	7.16	10.2	12.6	11.9	21.9	ENSMUSG00000015647	Lama5	26
7103	ENSMUSG00000030711	0.00586	2.99544	8.14	0.00433	0.268	5.8	5.99	6.25	8.58	8.05	12.9	ENSMUSG00000030711	Sult1a1	4
11780	ENSMUSG00000045201	0.00589	2.66289	7.21	0.00723	0.361	5.8	4.68	3.7	8.47	6.47	8.36	ENSMUSG00000045201	Lrrc3b	305
6263	ENSMUSG00000028962	0.00596	5.51367	6.74	0.00943	0.398	31.3	34.4	38.1	32.2	43.9	94.4	ENSMUSG00000028962	Slc4a2	492
11484	ENSMUSG00000043773	0.006	2.99562	6.84	0.00891	0.392	5.62	3.79	8.31	11.1	9.55	8.71	ENSMUSG00000043773	1700048O20Rik	1351
6090	ENSMUSG00000028661	0.00602	1.81251	6.52	0.0107	0.423	2.44	2.82	2.49	4.32	4	4.46	ENSMUSG00000028661	Epha8	1629
2533	ENSMUSG00000020889	0.00612	6.38145	60.9	5.98e-15	5.74e-11	58.4	71	58.5	95.9	109	107	ENSMUSG00000020889	Nr1d1	542
16002	ENSMUSG00000074896	0.00614	2.16861	7.47	0.00626	0.338	3.18	2.96	3.7	5.24	5.81	5.38	ENSMUSG00000074896	Ifit3	464
3193	ENSMUSG00000022197	0.00623	5.9773	51.6	6.7e-13	3.21e-09	44.8	44.8	51.1	84.3	69.4	83.2	ENSMUSG00000022197	Pdzd2	149
11099	ENSMUSG00000042115	0.00642	2.7526	6.6	0.0102	0.412	4.47	4.89	5.24	7.03	12.2	5.46	ENSMUSG00000042115	Klhdc8a	2565
7200	ENSMUSG00000030878	0.00652	3.81517	8.08	0.00447	0.272	9.53	9.64	11.7	10.4	16.1	26.9	ENSMUSG00000030878	Cdr2	1762
9352	ENSMUSG00000036854	0.00688	2.18501	7.53	0.00608	0.331	3.27	2.96	3.39	3.97	5.81	7.37	ENSMUSG00000036854	Hspb6	176
2506	ENSMUSG00000020844	0.00694	3.9445	20	7.72e-06	0.00436	10.5	10.2	12.3	15.4	21.1	22.3	ENSMUSG00000020844	Nxn	484
10149	ENSMUSG00000039081	0.00721	1.2495	6.69	0.00972	0.403	1.75	1.1	1.91	2.59	3.08	3.12	ENSMUSG00000039081	Zfp503	926
5071	ENSMUSG00000026649	0.00766	2.19068	8.18	0.00424	0.265	2.86	3.24	3.23	3.69	5.85	8.15	ENSMUSG00000026649	1700009P17Rik	96
6140	ENSMUSG00000028753	0.00781	2.35601	7.33	0.00679	0.346	3.09	2.89	4.29	3.46	8.58	7.65	ENSMUSG00000028753	Vwa5b1	178
12948	ENSMUSG00000051435	0.00785	3.09376	9.74	0.00181	0.176	5.48	4.96	6.99	7.83	8.58	17.3	ENSMUSG00000051435	Fhad1	150
1857	ENSMUSG00000019232	0.00789	3.65164	21.7	3.12e-06	0.00206	6.86	8.67	10.1	13.7	17.8	17.8	ENSMUSG00000019232	Etnppl	120
8400	ENSMUSG00000033685	0.0079	4.52933	8.58	0.0034	0.237	14.3	16.5	16.7	16.7	20.4	54.5	ENSMUSG00000033685	Ucp2	67
15855	ENSMUSG00000074227	0.00792	3.84974	10.4	0.00128	0.143	10.4	10.5	8.63	14.6	11.7	31	ENSMUSG00000074227	Spint2	340
19589	ENSMUSG00000099875	0.00809	2.24869	11	0.000898	0.119	3.68	3.1	2.59	7.54	6.03	4.82	ENSMUSG00000099875	Gm15453	465
648	ENSMUSG00000004328	0.00855	2.79759	12.7	0.000362	0.0691	2.76	6.19	4.71	8.12	10.4	9	ENSMUSG00000004328	Hif3a	3
373	ENSMUSG00000002324	0.0087	2.3765	15.4	8.9e-05	0.029	3.73	2.82	3.33	6.68	7.61	6.16	ENSMUSG00000002324	Rec8	120
19143	ENSMUSG00000097527	0.0087	0.105989	6.09	0.0136	0.483	0.553	0.895	0.476	1.15	1.63	1.06	ENSMUSG00000097527	1700112J16Rik	1317
7496	ENSMUSG00000031548	0.00886	2.68472	10.9	0.000939	0.12	3.91	3.72	4.76	6.33	6.25	13.5	ENSMUSG00000031548	Sfrp1	3144
2235	ENSMUSG00000020377	0.00892	1.82704	6.62	0.0101	0.412	2.35	2.48	2.01	3.34	2.6	8.57	ENSMUSG00000020377	Ltc4s	181
14807	ENSMUSG00000064371	0.00893	0.456637	7.58	0.00591	0.33	0.737	1.17	0.582	1.84	1.85	1.42	ENSMUSG00000064371	mt-Tt	67
7394	ENSMUSG00000031355	0.00902	2.82765	6.12	0.0134	0.48	3.36	5.71	4.18	5.13	18.1	4.61	ENSMUSG00000031355	Arhgap6	1424
10551	ENSMUSG00000040264	0.00916	1.06957	9.04	0.00264	0.214	1.29	0.964	1.53	3.51	1.98	2.76	ENSMUSG00000040264	Gbp5	974
9968	ENSMUSG00000038550	0.00921	3.8054	31.1	2.42e-08	3.87e-05	8.57	10.5	7.46	20.3	20.9	15.4	ENSMUSG00000038550	Ciart	64
9169	ENSMUSG00000036198	0.00927	1.50921	6.52	0.0107	0.423	1.89	2.34	0.9	2.48	5.98	2.48	ENSMUSG00000036198	Arhgap36	226
12337	ENSMUSG00000048038	0.00947	0.376105	7.68	0.00559	0.32	0.645	0.619	0.953	1.09	1.85	1.98	ENSMUSG00000048038	4932418E24Rik	532
16256	ENSMUSG00000078640	0.00949	0.691297	8.5	0.00355	0.242	0.967	0.619	1.16	2.48	2.29	1.35	ENSMUSG00000078640	Gm11627	192
2	ENSMUSG00000000028	0.00955	1.20793	11	0.000895	0.119	1.11	1.45	1.59	2.3	3.3	3.54	ENSMUSG00000000028	Cdc45	422
5621	ENSMUSG00000027750	0.00962	2.31345	11.7	0.000615	0.09	2.21	2.2	4.6	5.01	7.43	7.72	ENSMUSG00000027750	Postn	132
4945	ENSMUSG00000026414	0.00972	1.25347	9.11	0.00254	0.209	1.47	1.03	1.59	2.3	4.62	2.27	ENSMUSG00000026414	Tnnt2	292
15919	ENSMUSG00000074555	0.00975	0.121052	7.42	0.00644	0.342	0.645	0.688	0.476	0.864	1.58	1.63	ENSMUSG00000074555	Gm10714	133
2468	ENSMUSG00000020782	0.00977	0.833076	6.84	0.00891	0.392	1.29	0.688	1.11	1.27	1.94	3.97	ENSMUSG00000020782	Llgl2	315
3345	ENSMUSG00000022468	0.00979	0.129607	6.67	0.00981	0.406	0.415	0.964	0.476	1.04	1.85	1.13	ENSMUSG00000022468	Endou	1030
13023	ENSMUSG00000051965	0.00981	-0.397694	6.76	0.0093	0.395	0.461	0.344	0.37	1.04	0.836	0.85	ENSMUSG00000051965	Nanos2	947
14161	ENSMUSG00000059824	0.00999	5.91674	133	7.07e-31	1.36e-26	39.1	37.7	33.1	80	91.6	80.3	ENSMUSG00000059824	Dbp	232
12754	ENSMUSG00000050335	0.01	0.723156	8.34	0.00387	0.248	1.01	1.03	0.794	1.27	2.02	3.33	ENSMUSG00000050335	Lgals3	114
138	ENSMUSG00000000889	0.0101	-0.285192	6.22	0.0126	0.468	0.507	0.138	0.582	1.27	0.924	0.779	ENSMUSG00000000889	Dbh	65
13435	ENSMUSG00000054582	0.0102	-0.486073	6.24	0.0125	0.466	0.276	0.206	0.582	0.864	0.792	0.921	ENSMUSG00000054582	Pabpc1l	191
12230	ENSMUSG00000047507	0.0103	4.03492	11.9	0.000576	0.0885	7.65	15.9	5.61	19.3	35.2	13.6	ENSMUSG00000047507	Baiap3	191
1849	ENSMUSG00000019178	0.0105	-0.66309	6.33	0.0119	0.456	0.415	0.275	0.212	0.633	0.704	0.921	ENSMUSG00000019178	Styxl1	15
18315	ENSMUSG00000091144	0.0106	-0.865847	6.06	0.0138	0.487	0.184	0.275	0.318	0.633	0.66	0.567	ENSMUSG00000091144	Phf11c	312
12105	ENSMUSG00000046844	0.0108	5.31689	18.5	1.68e-05	0.00849	21.4	27	21	24.8	58.9	86.1	ENSMUSG00000046844	Vat1l	2424
1439	ENSMUSG00000015354	0.0108	2.86241	8.66	0.00325	0.236	3.82	3.92	4.98	4.78	5.89	20.7	ENSMUSG00000015354	Pcolce2	60
13788	ENSMUSG00000056947	0.0108	-0.103737	8.31	0.00393	0.25	0.415	0.688	0.37	0.979	1.01	1.63	ENSMUSG00000056947	Mab21l1	1212
15905	ENSMUSG00000074489	0.011	0.01084	6.92	0.0085	0.384	0.322	0.275	0.9	0.864	1.76	1.13	ENSMUSG00000074489	Bglap3	134
18630	ENSMUSG00000094282	0.011	-0.324874	6.65	0.00989	0.408	0.322	0.413	0.423	0.633	1.5	0.708	ENSMUSG00000094282	Ccdc42b	3
18668	ENSMUSG00000094724	0.0113	1.8899	10.1	0.00152	0.156	1.84	1.79	2.28	2.48	8.93	3.68	ENSMUSG00000094724	Rnaset2b	1542
6829	ENSMUSG00000030111	0.0113	3.02549	7.11	0.00767	0.369	5.76	3.44	4.66	4.32	5.63	25.6	ENSMUSG00000030111	A2m	129
15290	ENSMUSG00000069793	0.0113	-0.747596	6.79	0.00915	0.392	0.184	0.206	0.423	0.633	0.66	0.85	ENSMUSG00000069793	Slfn9	7
4874	ENSMUSG00000026247	0.0114	2.46727	6.31	0.012	0.456	2.26	3.99	2.59	3.05	16.7	2.9	ENSMUSG00000026247	Ecel1	66
7996	ENSMUSG00000032446	0.0115	1.60661	11.8	0.000595	0.0895	1.06	1.1	2.65	3.17	5.76	3.61	ENSMUSG00000032446	Eomes	459
2024	ENSMUSG00000019992	0.0115	-0.894748	6.23	0.0125	0.466	0.368	0.206	0.106	0.633	0.704	0.496	ENSMUSG00000019992	Mtfr2	1129
5534	ENSMUSG00000027570	0.0116	5.20862	11.3	0.000787	0.107	19.2	15.3	26.7	18.9	39	103	ENSMUSG00000027570	Col9a3	373
16412	ENSMUSG00000079434	0.0116	-0.0753957	9.52	0.00204	0.19	0.553	0.138	0.635	1.21	1.19	1.28	ENSMUSG00000079434	Neu2	351
10899	ENSMUSG00000041390	0.0116	1.52327	6.37	0.0116	0.45	1.29	1.24	2.22	1.44	2.33	8.86	ENSMUSG00000041390	Mdfic	184
8033	ENSMUSG00000032511	0.0116	2.38767	6.11	0.0134	0.48	1.47	2.75	3.97	3.17	15.7	2.62	ENSMUSG00000032511	Scn5a	54
239	ENSMUSG00000001496	0.0116	-0.545799	6.05	0.0139	0.487	0.0921	0.275	0.582	0.979	0.924	0.567	ENSMUSG00000001496	Nkx2-1	1077
6057	ENSMUSG00000028610	0.0117	-0.201364	8.24	0.0041	0.259	0.553	0.206	0.423	1.15	1.41	0.638	ENSMUSG00000028610	Dmrtb1	166
1207	ENSMUSG00000010476	0.0118	1.51809	10.4	0.00125	0.141	1.38	1.03	1.96	1.84	6.42	3.47	ENSMUSG00000010476	Ebf3	1673
553	ENSMUSG00000003476	0.012	1.53608	16	6.45e-05	0.0243	1.24	2.06	1.27	2.71	4.93	4.61	ENSMUSG00000003476	Crhr2	67
12413	ENSMUSG00000048450	0.012	2.82781	9.33	0.00225	0.2	4.56	3.37	3.65	5.59	4.36	21.7	ENSMUSG00000048450	Msx1	1880
13539	ENSMUSG00000055214	0.012	2.36991	8.01	0.00466	0.281	1.89	2.34	3.7	3.17	14.8	3.47	ENSMUSG00000055214	Pld5	766
6694	ENSMUSG00000029759	0.0122	1.23949	6.32	0.012	0.456	1.01	0.895	1.85	1.61	1.32	7.65	ENSMUSG00000029759	Pon3	7
12868	ENSMUSG00000051029	0.0123	0.587303	6.8	0.00911	0.392	0.553	1.17	0.635	0.864	1.32	4.39	ENSMUSG00000051029	Serpinb1b	446
15258	ENSMUSG00000069372	0.0124	1.71963	8.41	0.00374	0.246	1.06	0.619	3.23	2.48	6.95	4.39	ENSMUSG00000069372	Ctxn3	779
7771	ENSMUSG00000032023	0.0124	-0.42117	6.28	0.0122	0.458	0.415	0.344	0.265	0.403	0.748	1.84	ENSMUSG00000032023	4931429I11Rik	1
2411	ENSMUSG00000020686	0.0125	-0.206853	9.25	0.00235	0.204	0.461	0.206	0.476	0.633	1.32	1.42	ENSMUSG00000020686	Gas2l2	1501
4463	ENSMUSG00000025350	0.013	2.26991	6.97	0.0083	0.38	2.58	2.68	2.22	2.25	2.68	17.3	ENSMUSG00000025350	Rdh5	10
18247	ENSMUSG00000090534	0.0131	-0.866138	9.02	0.00267	0.215	0.23	0.275	0.159	0.633	0.704	0.638	ENSMUSG00000090534	Gm4675	80
629	ENSMUSG00000004105	0.0133	2.55294	10.9	0.000976	0.123	3.78	2.62	2.43	4.78	3.92	18.2	ENSMUSG00000004105	Angptl2	41
1525	ENSMUSG00000016024	0.0133	3.47276	10.2	0.00142	0.147	4.61	6.19	5.98	5.24	9.11	36.4	ENSMUSG00000016024	Lbp	32
13680	ENSMUSG00000056174	0.0133	2.88563	7.07	0.00785	0.374	3.73	3.79	3.7	2.53	4.53	27.1	ENSMUSG00000056174	Col8a2	16
1379	ENSMUSG00000014791	0.0135	0.661352	14.1	0.000172	0.0466	0.737	0.551	0.9	1.55	1.8	3.54	ENSMUSG00000014791	Elmo3	746
17429	ENSMUSG00000085720	0.0135	-1.04366	8.63	0.00331	0.236	0.184	0.206	0.159	0.518	0.572	0.638	ENSMUSG00000085720	Gm7854	351
10522	ENSMUSG00000040170	0.0136	0.597645	14.4	0.000149	0.0427	0.967	0.413	0.582	1.73	2.9	1.56	ENSMUSG00000040170	Fmo2	631
12411	ENSMUSG00000048442	0.0136	0.430519	9.89	0.00166	0.166	0.875	0.413	0.529	0.864	1.58	3.4	ENSMUSG00000048442	Smim5	382
448	ENSMUSG00000002831	0.0137	1.70419	14.1	0.000169	0.0466	1.47	0.826	2.33	3.11	3.61	8.01	ENSMUSG00000002831	Plin4	1416
13992	ENSMUSG00000058488	0.0137	5.36334	7.58	0.00589	0.33	18.7	20.3	21.1	15.2	16.1	157	ENSMUSG00000058488	Kl	1955
3368	ENSMUSG00000022512	0.0138	1.88609	8.84	0.00295	0.221	1.7	2.2	1.48	1.38	3.92	11.8	ENSMUSG00000022512	Cldn1	2396
1184	ENSMUSG00000010080	0.0138	1.82872	8.74	0.00312	0.229	1.47	1.45	2.28	2.36	2.11	12.1	ENSMUSG00000010080	Epn3	316
2817	ENSMUSG00000021469	0.014	-0.916408	9.45	0.00211	0.194	0.276	0.0688	0.212	0.691	0.616	0.638	ENSMUSG00000021469	Msx2	1569
9160	ENSMUSG00000036169	0.014	2.7731	6.39	0.0115	0.447	3.78	3.44	2.81	2.71	2.46	27.1	ENSMUSG00000036169	Sostdc1	1005
757	ENSMUSG00000005251	0.0141	-0.370452	8.97	0.00275	0.217	0.0921	0.413	0.476	0.633	0.968	1.56	ENSMUSG00000005251	Ripk4	1152
7627	ENSMUSG00000031786	0.0142	3.17175	10.3	0.00134	0.145	3.68	5.44	3.81	4.38	6.69	31.1	ENSMUSG00000031786	Drc7	152
17382	ENSMUSG00000085562	0.0144	-1.37693	7.02	0.00804	0.377	0.138	0.0688	0.159	0.461	0.308	0.567	ENSMUSG00000085562	2610028E06Rik	232
14852	ENSMUSG00000065041	0.0145	-1.3462	7.71	0.0055	0.316	0.0921	0.138	0.159	0.346	0.484	0.496	ENSMUSG00000065041	Gm24044	156
18539	ENSMUSG00000093176	0.0148	-1.48721	7.12	0.00762	0.368	0.138	0.0688	0.106	0.288	0.396	0.496	ENSMUSG00000093176	Mir5119	57
14624	ENSMUSG00000063354	0.015	0.969467	6.71	0.00958	0.399	0.645	0.826	1.16	0.461	1.54	7.3	ENSMUSG00000063354	Slc39a4	150
6124	ENSMUSG00000028713	0.0151	-1.34249	6.31	0.012	0.456	0.184	0.0688	0.106	0.749	0.22	0.425	ENSMUSG00000028713	Cyp4b1	398
5813	ENSMUSG00000028125	0.0152	2.6544	6.08	0.0137	0.484	2.58	3.65	2.38	1.55	2.2	26.9	ENSMUSG00000028125	Abca4	348
9571	ENSMUSG00000037490	0.0153	3.03597	8.6	0.00335	0.236	3.59	3.37	4.02	2.76	4.71	32	ENSMUSG00000037490	Slc2a12	328
1577	ENSMUSG00000016918	0.0154	4.02182	8.17	0.00425	0.265	6.68	11.3	3.65	5.99	8.84	62.8	ENSMUSG00000016918	Sulf1	1563
15179	ENSMUSG00000068452	0.0154	-0.243037	6.08	0.0137	0.484	0.0461	0.138	0.741	0.288	1.76	1.35	ENSMUSG00000068452	Duox2	870
17370	ENSMUSG00000085517	0.0158	-1.25688	7.73	0.00542	0.312	0.23	0.0688	0.0529	0.461	0.66	0.283	ENSMUSG00000085517	Gm12963	82
4088	ENSMUSG00000024553	0.0158	-1.05723	6.82	0.00899	0.392	0.138	0.206	0.106	0.288	1.06	0.283	ENSMUSG00000024553	Galr1	1197
16753	ENSMUSG00000082076	0.0159	-1.56212	6.6	0.0102	0.412	0.0461	0.206	0.0529	0.518	0.352	0.213	ENSMUSG00000082076	Gm8659	1084
7470	ENSMUSG00000031504	0.016	-0.0809174	10.3	0.00135	0.145	0.276	0.275	0.529	0.576	0.968	2.69	ENSMUSG00000031504	Rab20	605
13924	ENSMUSG00000057969	0.016	2.37889	10.3	0.00134	0.145	2.07	2.13	2.49	2.88	2.73	19.8	ENSMUSG00000057969	Sema3b	65
10792	ENSMUSG00000040985	0.0162	-1.22348	8.65	0.00327	0.236	0.138	0.0688	0.159	0.288	0.704	0.496	ENSMUSG00000040985	Sun3	183
3316	ENSMUSG00000022425	0.0163	9.14134	8.78	0.00305	0.225	190	245	260	175	249	2270	ENSMUSG00000022425	Enpp2	3
18391	ENSMUSG00000091705	0.0165	-1.37713	9.11	0.00255	0.209	0.0921	0.0688	0.159	0.461	0.352	0.567	ENSMUSG00000091705	H2-Q2	919
17928	ENSMUSG00000087516	0.0165	-1.24059	6.2	0.0128	0.471	0	0.0688	0.318	0.346	0.352	0.921	ENSMUSG00000087516	Tbx3os1	56
8327	ENSMUSG00000033409	0.0166	-1.73096	6.77	0.00928	0.395	0.0461	0.0688	0.106	0.288	0.396	0.213	ENSMUSG00000033409	Syce1l	69
15792	ENSMUSG00000073779	0.0169	-0.958335	6.79	0.00918	0.392	0.138	0.138	0.159	0.346	1.28	0.142	ENSMUSG00000073779	Lrp8os2	139
12576	ENSMUSG00000049382	0.017	0.50405	6.27	0.0123	0.459	0.23	0.964	0.529	0.403	0.616	6.09	ENSMUSG00000049382	Krt8	229
2408	ENSMUSG00000020681	0.0172	4.53634	10.5	0.00119	0.137	9.95	9.64	7.67	10.1	8.67	95.2	ENSMUSG00000020681	Ace	69
19451	ENSMUSG00000098318	0.0174	-1.45735	7.39	0.00657	0.346	0.0921	0.0688	0.106	0.173	0.66	0.354	ENSMUSG00000098318	1190002F15Rik	413
15371	ENSMUSG00000070473	0.0175	-0.932445	9.19	0.00243	0.204	0.23	0	0.212	0.403	0.484	1.28	ENSMUSG00000070473	Cldn3	368
8320	ENSMUSG00000033383	0.0177	-0.976477	9.43	0.00213	0.195	0.0461	0.344	0.106	0.691	0.352	1.06	ENSMUSG00000033383	Rtp1	2282
13496	ENSMUSG00000054951	0.0177	-1.68366	6.86	0.0088	0.391	0.138	0.0688	0	0.518	0.22	0.283	ENSMUSG00000054951	9130008F23Rik	1380
12746	ENSMUSG00000050304	0.0179	-1.86754	6.01	0.0142	0.494	0	0.138	0.0529	0.173	0.396	0.213	ENSMUSG00000050304	Slc25a2	300
11920	ENSMUSG00000045942	0.0182	-1.86666	6.6	0.0102	0.412	0	0.0688	0.106	0.173	0.352	0.283	ENSMUSG00000045942	BC049762	142
10198	ENSMUSG00000039193	0.0182	-1.86549	6.32	0.0119	0.456	0.0461	0.138	0	0.403	0.264	0.142	ENSMUSG00000039193	Nlrc4	547
4332	ENSMUSG00000025064	0.0186	-0.0875484	7.94	0.00483	0.286	0.368	0.551	0.0529	0.576	0.44	3.61	ENSMUSG00000025064	Col17a1	177
18805	ENSMUSG00000096546	0.0191	-2.12862	6.1	0.0135	0.483	0.0461	0	0.0529	0.23	0.176	0.213	ENSMUSG00000096546	Smlr1	3891
760	ENSMUSG00000005268	0.0192	3.28886	12.8	0.000348	0.0681	2.81	3.37	3.92	3.17	6.11	40.7	ENSMUSG00000005268	Prlr	9
10058	ENSMUSG00000038805	0.0196	0.473912	13.8	0.000208	0.0491	0.138	0.344	0.741	0.576	3.48	2.2	ENSMUSG00000038805	Six3	1585
9307	ENSMUSG00000036687	0.0196	-0.779699	7.41	0.0065	0.344	0.184	0.138	0.159	0.0576	0.572	1.98	ENSMUSG00000036687	Tmem184a	170
7870	ENSMUSG00000032246	0.0197	2.56568	12.7	0.000371	0.0693	2.16	2.41	1.38	2.07	3.87	24.8	ENSMUSG00000032246	Calml4	344
68	ENSMUSG00000000392	0.0199	0.420229	8.39	0.00377	0.246	0.322	0.688	0.318	0.346	0.616	6.02	ENSMUSG00000000392	Fap	92
2432	ENSMUSG00000020713	0.0199	2.91461	6.88	0.00871	0.39	0.138	0.413	6.62	3.05	16.3	18.2	ENSMUSG00000020713	Gh	95
129	ENSMUSG00000000817	0.02	-2.07398	6.82	0.00899	0.392	0.0461	0	0.0529	0.173	0.264	0.213	ENSMUSG00000000817	Fasl	154
8646	ENSMUSG00000034438	0.0201	-1.77255	8.9	0.00285	0.218	0.0921	0	0.0529	0.23	0.308	0.425	ENSMUSG00000034438	Gbp8	22
5785	ENSMUSG00000028072	0.0202	-1.73543	7.54	0.00602	0.33	0.0921	0	0.0529	0.173	0.528	0.213	ENSMUSG00000028072	Ntrk1	170
6979	ENSMUSG00000030450	0.0206	0.546699	11	0.000934	0.12	0.599	0.482	0.265	0.864	0.572	6.23	ENSMUSG00000030450	Oca2	59
11590	ENSMUSG00000044279	0.0208	-0.811677	7.55	0.00599	0.33	0.0921	0.275	0.106	0.288	0.176	2.27	ENSMUSG00000044279	Crb3	186
10842	ENSMUSG00000041193	0.0211	0.571672	10.6	0.00113	0.134	0.415	0.619	0.318	0.633	0.616	6.66	ENSMUSG00000041193	Pla2g5	83
18556	ENSMUSG00000093460	0.0214	0.834895	15.4	8.8e-05	0.029	0.23	0.275	0.9	0.576	4.53	3.33	ENSMUSG00000093460	Six3os1	225
7385	ENSMUSG00000031340	0.0214	-0.966124	14.1	0.000175	0.0468	0.0921	0.275	0	0.403	0.88	0.779	ENSMUSG00000031340	Gabre	329
5746	ENSMUSG00000028012	0.0219	-0.966405	6.73	0.00949	0.398	0.138	0	0.212	0.173	0.132	2.13	ENSMUSG00000028012	Rrh	355
238	ENSMUSG00000001494	0.022	-0.901543	10.6	0.00111	0.133	0	0	0.318	0.346	1.19	0.567	ENSMUSG00000001494	Sost	1388
10154	ENSMUSG00000039092	0.0225	-0.40863	13.6	0.000229	0.0517	0.138	0.138	0.212	0.173	1.76	1.35	ENSMUSG00000039092	Sptlc3	860
4769	ENSMUSG00000026051	0.0228	3.87018	11	0.000929	0.12	3.91	5.09	2.75	2.42	4.8	71.1	ENSMUSG00000026051	1500015O10Rik	172
3638	ENSMUSG00000023043	0.0231	1.36496	10.6	0.00114	0.134	0.184	1.38	0.529	0.691	1.5	12	ENSMUSG00000023043	Krt18	65
19056	ENSMUSG00000097366	0.0231	-2.31487	6.32	0.012	0.456	0	0	0.0529	0.115	0.22	0.142	ENSMUSG00000097366	Gm8177	1336
14024	ENSMUSG00000058741	0.0235	-1.86435	10.2	0.00141	0.147	0	0	0.106	0.288	0.264	0.354	ENSMUSG00000058741	Prr19	70
3125	ENSMUSG00000022053	0.0237	-0.320684	24.4	7.78e-07	0.000622	0.0921	0.0688	0.318	0.806	1.58	1.2	ENSMUSG00000022053	Ebf2	565
1329	ENSMUSG00000014158	0.0237	2.07161	13.3	0.000265	0.0577	1.2	0.895	1.11	1.32	1.63	20.3	ENSMUSG00000014158	Trpv4	317
7598	ENSMUSG00000031737	0.0237	-1.82553	8.78	0.00305	0.225	0.0921	0	0	0.23	0.484	0.142	ENSMUSG00000031737	Irx5	560
12932	ENSMUSG00000051354	0.0238	-0.455423	15.4	8.54e-05	0.0287	0	0	0.423	0.576	1.41	1.28	ENSMUSG00000051354	Samd3	199
1300	ENSMUSG00000013539	0.024	0.309206	8.67	0.00323	0.236	0.276	0.206	0.318	5.64	0.352	0.0708	ENSMUSG00000013539	Tango2	3600
554	ENSMUSG00000003477	0.0242	0.390158	28.8	8.1e-08	0.000117	0.368	0.344	0.159	1.32	1.63	3.76	ENSMUSG00000003477	Inmt	731
18377	ENSMUSG00000091617	0.0242	-1.4481	14	0.000182	0.0472	0	0.206	0	0.403	0.484	0.496	ENSMUSG00000091617	Gm3752	7
16286	ENSMUSG00000078816	0.0244	3.10837	12.1	0.0005	0.0807	2.07	2.13	2.01	1.67	2.38	43.6	ENSMUSG00000078816	Prkcg	33
18677	ENSMUSG00000094900	0.0245	-2.24694	7.22	0.00719	0.361	0	0.0688	0	0.115	0.176	0.283	ENSMUSG00000094900	Chdc2	120
3559	ENSMUSG00000022878	0.0246	-2.24788	7.33	0.0068	0.346	0	0	0.0529	0.115	0.176	0.283	ENSMUSG00000022878	Adipoq	34
2996	ENSMUSG00000021799	0.0247	-2.24848	7.38	0.00659	0.346	0.0461	0	0	0.115	0.176	0.283	ENSMUSG00000021799	Opn4	406
1468	ENSMUSG00000015652	0.0248	0.680478	9.13	0.00252	0.209	0.415	0.344	0.37	0.173	0.352	8.57	ENSMUSG00000015652	Steap1	349
2681	ENSMUSG00000021187	0.0252	-0.923316	11.3	0.000774	0.107	0.0921	0.206	0	0.173	0.528	1.77	ENSMUSG00000021187	Tc2n	15
5091	ENSMUSG00000026686	0.0256	-0.206688	10.3	0.0013	0.144	0.276	0.138	0.106	0.115	0.44	4.11	ENSMUSG00000026686	Lmx1a	1980
15146	ENSMUSG00000068196	0.0257	2.19621	8.17	0.00426	0.265	0.967	1.38	0.741	0.576	0.22	25.5	ENSMUSG00000068196	Col8a1	2653
290	ENSMUSG00000001827	0.0264	2.87114	12.7	0.000372	0.0693	1.01	1.93	1.64	1.15	2.07	38.2	ENSMUSG00000001827	Folr1	87
13504	ENSMUSG00000054999	0.0276	-2.07124	10.7	0.00109	0.131	0	0	0.0529	0.23	0.22	0.283	ENSMUSG00000054999	Naaladl1	237
1799	ENSMUSG00000018822	0.0277	-0.285641	13.1	0.000292	0.0616	0.276	0	0.106	0.173	0.748	3.4	ENSMUSG00000018822	Sfrp5	714
13542	ENSMUSG00000055235	0.0277	1.46226	10.7	0.00108	0.131	0.691	0.413	0.476	0.346	0.396	15.4	ENSMUSG00000055235	Wdr86	114
13893	ENSMUSG00000057719	0.0279	-1.59475	11.9	0.000577	0.0885	0	0	0.106	0.23	0.264	0.85	ENSMUSG00000057719	Sh3rf2	124
3785	ENSMUSG00000023964	0.028	-1.43124	7.54	0.00604	0.33	0	0	0.106	0	1.06	0.213	ENSMUSG00000023964	Calcr	573
3019	ENSMUSG00000021848	0.0283	2.28049	19.6	9.65e-06	0.00519	0.691	0.826	1.11	1.32	3.12	23.4	ENSMUSG00000021848	Otx2	119
19772	ENSMUSG00000101344	0.0284	-2.01762	11.8	0.000599	0.0895	0	0	0.0529	0.23	0.264	0.283	ENSMUSG00000101344	Gm29183	90
4533	ENSMUSG00000025488	0.0302	0.497246	14	0.000186	0.0472	0.23	0.206	0.212	0.288	0.396	7.65	ENSMUSG00000025488	Cox8b	45
12178	ENSMUSG00000047230	0.0318	2.80334	12.4	0.000424	0.0734	1.24	1.31	0.37	0.921	0.66	39.7	ENSMUSG00000047230	Cldn2	182
5026	ENSMUSG00000026579	0.0323	3.53133	13.9	0.00019	0.0472	1.24	2.06	1.27	1.73	0.924	65	ENSMUSG00000026579	F5	753
12350	ENSMUSG00000048108	0.0347	1.63883	10.9	0.000959	0.122	0.184	0.619	0.265	0.115	0.176	19	ENSMUSG00000048108	Tmem72	256
1651	ENSMUSG00000017723	0.0354	0.817542	11	0.00092	0.12	0.184	0.275	0.106	0.115	0.044	10.8	ENSMUSG00000017723	Wfdc2	3
3590	ENSMUSG00000022949	0.0357	4.30184	23.4	1.3e-06	0.000998	1.43	2.34	2.12	2.82	7.57	105	ENSMUSG00000022949	Clic6	1647
6297	ENSMUSG00000029015	0.0375	-2.45038	9.23	0.00238	0.204	0	0	0	0.173	0.132	0.142	ENSMUSG00000029015	Slc26a5	11
8738	ENSMUSG00000034739	0.038	2.96858	13.9	0.000188	0.0472	0.461	1.24	0.318	0.576	0.44	46.6	ENSMUSG00000034739	Mfrp	893
683	ENSMUSG00000004655	0.0382	2.4353	16	6.19e-05	0.0238	0.322	0.413	0.635	0.576	0.484	32.2	ENSMUSG00000004655	Aqp1	1758
10350	ENSMUSG00000039672	0.0386	2.21887	13.4	0.000251	0.0561	0.553	0.482	0.106	0.346	0.22	28.3	ENSMUSG00000039672	Kcne2	1171
14904	ENSMUSG00000065570	0.0387	-2.38082	10.6	0.00115	0.134	0	0	0	0.173	0.176	0.142	ENSMUSG00000065570	Mir412	80
16414	ENSMUSG00000079436	0.0406	2.96823	12.1	0.000492	0.0803	1.2	0.138	0.265	0.346	0.132	47.5	ENSMUSG00000079436	Kcnj13	3
17142	ENSMUSG00000084497	0.0411	-2.24897	12.8	0.000338	0.0676	0	0	0	0.288	0.176	0.142	ENSMUSG00000084497	Gm22107	100
9437	ENSMUSG00000037086	0.0416	1.3866	18.1	2.08e-05	0.00998	0.138	0.206	0.159	0.23	0.396	15.9	ENSMUSG00000037086	Prr32	147
15166	ENSMUSG00000068323	0.0426	2.44595	13.8	0.000205	0.0491	0.184	0.413	0.37	0.23	0.088	33.8	ENSMUSG00000068323	Slc4a5	174
14422	ENSMUSG00000061808	0.0437	10.1401	14.5	0.000142	0.0413	44.1	102	28.6	36.3	39	6530	ENSMUSG00000061808	Ttr	586
